# Supplementary material for: Cyclo­oxygenase-1-selective inhibitor SC-560
Source: Acta Crystallogr Sect E Struct Rep Online. 2009 Jan 23;65(Pt 2):o360. doi: 10.1107/S1600536809001779 (PMC2968361; doi:10.1107/S1600536809001779)
Supplement: Supplementary file 2 [file e-65-0o360-Isup2.hkl]

# 
# h,k,l, Fc-squared, Fo-squared, sigma(Fo-squared) and status flag 
# 
data_I
_shelx_title ' k08091 in P2(1)/n' 
_shelx_refln_list_code          4 
_shelx_F_calc_maximum      120.94 
_exptl_crystal_F_000       720.00 
_reflns_d_resolution_high  0.7703 
 
loop_ 
 _symmetry_equiv_pos_as_xyz 
 'x, y, z' 
 '-x+1/2, y+1/2, -z+1/2' 
 '-x, -y, -z' 
 'x-1/2, -y-1/2, z-1/2' 
 
_cell_length_a    15.5851 
_cell_length_b     7.1671 
_cell_length_c    15.7890 
_cell_angle_alpha  90.000 
_cell_angle_beta  116.809 
_cell_angle_gamma  90.000 
 
_shelx_F_squared_multiplier     1.000 
 
loop_ 
 _refln_index_h 
 _refln_index_k 
 _refln_index_l 
 _refln_F_squared_calc 
 _refln_F_squared_meas 
 _refln_F_squared_sigma 
 _refln_observed_status 
   2   0   0      765.82      736.81     11.97 o 
   4   0   0       21.94       30.56      0.76 o 
   6   0   0     2986.12     3039.45     47.37 o 
   8   0   0     1670.86     1554.62     27.25 o 
  10   0   0      644.93      644.62     13.50 o 
  12   0   0      356.10      316.07      9.17 o 
  14   0   0      109.52      117.41      7.13 o 
  16   0   0      257.70      250.10     15.79 o 
  18   0   0      889.05      907.45     50.17 o 
   1   1   0      662.88      631.84      8.18 o 
   2   1   0     1495.17     1408.51     18.16 o 
   3   1   0      405.91      407.29      8.40 o 
   4   1   0     5965.61     5856.47     67.58 o 
   5   1   0     4019.68     3866.68     42.48 o 
   6   1   0       31.75       15.36      0.61 o 
   7   1   0      447.76      372.51      5.22 o 
   8   1   0       56.25       62.78      1.44 o 
   9   1   0      346.79      316.92      4.96 o 
  10   1   0       55.12       44.11      3.69 o 
  11   1   0      989.04      998.15     16.21 o 
  12   1   0      120.08      114.46      4.33 o 
  13   1   0      126.44      118.80      4.09 o 
  14   1   0       22.16       20.78      2.67 o 
  15   1   0      138.78      153.66      6.98 o 
  16   1   0       74.69       64.69     10.70 o 
  17   1   0       39.12       40.16      5.49 o 
   0   2   0     2399.72     2469.86     43.41 o 
   1   2   0    14626.31    15047.47    478.56 o 
   2   2   0      435.36      460.82      9.04 o 
   3   2   0     1730.76     1689.86     21.78 o 
   4   2   0      408.98      383.67      4.34 o 
   5   2   0        8.67        1.27      0.61 o 
   6   2   0      100.63      117.91      2.14 o 
   7   2   0     2466.88     2621.86    115.12 o 
   8   2   0      441.22      440.23     16.68 o 
   9   2   0      169.80      180.84      4.71 o 
  10   2   0       59.43       52.21      2.20 o 
  11   2   0     1247.49     1290.15     23.41 o 
  12   2   0      121.43      106.87      4.34 o 
  13   2   0        1.66        5.90      2.07 o 
  14   2   0        2.80        2.10      2.25 o 
  15   2   0      319.02      323.64     18.59 o 
  16   2   0       20.52       13.78      4.97 o 
  17   2   0        0.17        0.38     12.86 o 
   1   3   0     2013.35     2098.63     60.49 o 
   2   3   0      159.37      142.12      1.98 o 
   3   3   0      182.38      217.57      4.08 o 
   4   3   0     1655.31     1773.44     27.76 o 
   5   3   0     1713.38     1893.85     21.66 o 
   6   3   0        4.62        0.06      0.80 o 
   7   3   0       39.51       38.54      1.65 o 
   8   3   0       41.93       36.55      1.88 o 
   9   3   0      210.29      196.57      5.09 o 
  10   3   0      543.25      531.12     12.94 o 
  11   3   0        8.44       10.70      6.11 o 
  12   3   0      311.02      305.59      8.24 o 
  13   3   0       81.70       78.03      3.91 o 
  14   3   0        2.10        2.14      4.20 o 
  15   3   0       32.67       28.02      5.37 o 
  16   3   0       13.58       11.92      4.85 o 
  17   3   0       16.50       17.01      5.44 o 
   0   4   0     7472.97     7839.03    293.91 o 
   1   4   0       86.32       87.17      1.70 o 
   2   4   0      271.98      339.12      4.97 o 
   3   4   0      573.63      592.58     10.79 o 
   4   4   0      578.34      550.09      7.90 o 
   5   4   0       13.44       16.60      0.98 o 
   6   4   0       52.40       47.59      2.42 o 
   7   4   0        0.05        1.37      0.72 o 
   8   4   0      265.50      271.09      8.28 o 
   9   4   0      522.40      501.75     11.17 o 
  10   4   0        3.84        3.82      2.34 o 
  11   4   0        3.49        3.16      2.12 o 
  12   4   0        1.96        2.22      2.61 o 
  13   4   0        3.24        4.48      4.08 o 
  14   4   0       85.04       73.00      7.64 o 
  15   4   0        0.54        0.51      4.47 o 
  16   4   0       22.21       21.35      5.60 o 
   1   5   0     1223.15     1229.89     16.77 o 
   2   5   0       99.48      100.37      2.42 o 
   3   5   0        5.15        9.19      1.40 o 
   4   5   0      208.82      199.83      3.67 o 
   5   5   0      613.97      668.23     12.15 o 
   6   5   0      178.99      179.98      4.33 o 
   7   5   0      197.57      180.38      4.59 o 
   8   5   0      753.58      746.75     17.08 o 
   9   5   0     1582.37     1639.26     38.58 o 
  10   5   0       43.89       34.01      3.41 o 
  11   5   0       92.47       80.77      4.71 o 
  12   5   0      294.95      322.19     10.79 o 
  13   5   0      107.03       97.10      5.69 o 
  14   5   0       13.12       14.73      4.59 o 
  15   5   0      231.51      225.38     15.19 o 
   0   6   0       27.36       26.65      6.49 o 
   1   6   0       68.18       66.40      2.42 o 
   2   6   0       47.47       51.47      3.31 o 
   3   6   0      192.94      199.07      4.82 o 
   4   6   0        3.75        5.56      1.57 o 
   5   6   0      105.67      120.17     13.37 o 
   6   6   0       32.70       38.88      2.88 o 
   7   6   0      628.19      596.81     14.83 o 
   8   6   0      107.54      108.01      6.16 o 
   9   6   0       37.99       34.01      4.28 o 
  10   6   0       88.67       85.18      8.66 o 
  11   6   0        3.36       -0.31      3.98 o 
  12   6   0       14.60       14.26      4.86 o 
  13   6   0        6.79        8.41      7.51 o 
   1   7   0       33.30       24.46      2.73 o 
   2   7   0      388.62      405.98     10.97 o 
   3   7   0      708.73      733.49     19.34 o 
   4   7   0       17.07        9.56      3.48 o 
   5   7   0       75.14       63.48      7.77 o 
   6   7   0      255.72      282.05      9.04 o 
   7   7   0       25.55       20.78      5.99 o 
   8   7   0      119.78      128.05      6.24 o 
   9   7   0        0.04        0.31      3.39 o 
  10   7   0       84.43       75.37     12.86 o 
  11   7   0       29.29       31.97      5.32 o 
   0   8   0       43.91       37.18      9.17 o 
   1   8   0      231.54      234.61     12.20 o 
   2   8   0        7.60        6.43      4.65 o 
   3   8   0      207.45      213.19     11.32 o 
   4   8   0        2.29        2.96      3.95 o 
   5   8   0      176.64      163.96      8.91 o 
   6   8   0      197.66      195.45     14.26 o 
   7   8   0        0.02       -4.44      4.93 o 
   8   8   0      223.91      256.87     11.13 o 
   9   8   0        0.43       -2.92      9.55 o 
   1   9   0      202.40      193.31     15.28 o 
   2   9   0       35.17       28.78      9.17 o 
   3   9   0       23.51       16.05      8.15 o 
   4   9   0       82.60       69.02     10.70 o 
 -17   0   1      476.60      564.39     30.56 o 
 -15   0   1       12.76       11.21      3.57 o 
 -13   0   1       54.69       42.53      3.57 o 
 -11   0   1      289.26      275.83      6.88 o 
  -9   0   1       51.63       32.09      1.78 o 
  -7   0   1     2705.50     2928.40     49.41 o 
  -5   0   1      198.21      191.53      3.57 o 
  -3   0   1        0.39        1.27      0.51 o 
  -1   0   1      597.93      555.98      9.68 o 
   1   0   1      368.51      370.32      6.37 o 
   3   0   1       16.84       22.92      0.76 o 
   5   0   1     2462.48     2413.68     35.66 o 
   7   0   1     3087.30     3051.42     46.35 o 
   9   0   1      312.82      303.08      6.88 o 
  11   0   1      118.14      108.24      4.58 o 
  13   0   1      501.53      506.32     18.08 o 
  15   0   1        5.75       13.24      5.86 o 
  17   0   1       33.68       30.82      7.90 o 
 -18   1   1      175.42      153.88     11.05 o 
 -17   1   1        0.82       -3.95      4.41 o 
 -16   1   1       39.09       28.81      4.19 o 
 -15   1   1      193.37      183.41      5.63 o 
 -14   1   1      461.07      451.81     10.15 o 
 -13   1   1       71.88       61.89      2.93 o 
 -12   1   1      138.15      117.75      3.41 o 
 -11   1   1       74.22       68.66      2.16 o 
 -10   1   1     1161.54     1175.34     17.87 o 
  -9   1   1      133.91      139.10      6.37 o 
  -8   1   1      315.90      260.95      4.28 o 
  -7   1   1     1461.18     1614.98     18.72 o 
  -6   1   1     1476.57     1539.26     18.36 o 
  -5   1   1     1789.20     1711.98     29.16 o 
  -4   1   1     5428.07     5426.55     69.64 o 
  -2   1   1     4790.37     4748.50     74.84 o 
  -1   1   1       69.08       69.41      1.08 o 
   0   1   1       26.80       29.54      0.54 o 
   1   1   1      157.84      149.55      1.96 o 
   2   1   1     5727.94     5611.98     74.70 o 
   3   1   1      402.61      387.23      4.67 o 
   4   1   1     5543.38     5652.43     66.96 o 
   5   1   1       42.74       49.31      1.15 o 
   6   1   1      117.71      136.40      1.80 o 
   7   1   1      672.43      687.34      8.77 o 
   8   1   1       67.95       71.91      2.55 o 
   9   1   1        6.68        7.93      0.80 o 
  10   1   1        0.20       -0.13      0.90 o 
  11   1   1       11.95        9.12      1.66 o 
  12   1   1       25.35       21.01      2.14 o 
  13   1   1      341.77      330.18      8.01 o 
  14   1   1      168.36      185.21      7.39 o 
  15   1   1       41.55       46.26      4.46 o 
  16   1   1       39.07       50.93      5.83 o 
  17   1   1      141.01      140.63      9.72 o 
 -18   2   1      146.04      169.28      9.70 o 
 -17   2   1       35.99       40.29      5.55 o 
 -16   2   1        2.04       -4.01      4.09 o 
 -15   2   1       23.78       21.22      2.87 o 
 -14   2   1     1482.38     1636.73     31.67 o 
 -13   2   1       55.43       55.69      7.13 o 
 -12   2   1      822.96      779.44     22.16 o 
 -11   2   1        0.03       -1.91      2.42 o 
 -10   2   1       40.53       38.09      2.07 o 
  -9   2   1      842.64      870.71     14.14 o 
  -8   2   1       30.90       38.71      1.78 o 
  -7   2   1       63.23       83.22      2.02 o 
  -6   2   1     1395.59     1500.37     20.13 o 
  -5   2   1       95.55      112.18      3.06 o 
  -4   2   1       22.60       19.32      0.64 o 
  -3   2   1     2401.37     2437.96     34.38 o 
  -2   2   1      879.42      952.02     12.60 o 
  -1   2   1     2864.55     2799.63     38.53 o 
   1   2   1       11.48       13.32      1.02 o 
   2   2   1     4323.64     4143.31    101.88 o 
   3   2   1       90.48       78.59      1.91 o 
   4   2   1     3695.93     3647.09     43.68 o 
   5   2   1      722.20      719.86      9.93 o 
   6   2   1     1095.65     1191.85     14.20 o 
   7   2   1     1701.09     1784.17     24.40 o 
   8   2   1        0.13        0.66      1.40 o 
   9   2   1      104.80       98.09      2.50 o 
  10   2   1      189.71      169.26      3.73 o 
  11   2   1      126.60      129.74      4.03 o 
  12   2   1       33.23       25.88      3.06 o 
  13   2   1       74.02       65.91      3.18 o 
  14   2   1       10.03       11.61      3.57 o 
  15   2   1       14.68       23.77      4.16 o 
  16   2   1       53.30       55.62      7.90 o 
  17   2   1        2.71        2.47      5.13 o 
 -17   3   1        4.41        1.59      5.24 o 
 -16   3   1      124.41       97.68      7.40 o 
 -15   3   1       64.52       58.55      3.98 o 
 -14   3   1      336.02      353.62     10.51 o 
 -13   3   1      235.73      223.31      8.79 o 
 -12   3   1      449.91      468.75     11.10 o 
 -11   3   1       25.87       20.28      2.67 o 
 -10   3   1      448.77      446.96      9.75 o 
  -9   3   1      467.91      458.71     10.10 o 
  -8   3   1        0.01       -0.32      1.31 o 
  -7   3   1      613.11      541.71      9.61 o 
  -6   3   1      926.78      966.75     17.45 o 
  -5   3   1     5002.02     4966.10     78.32 o 
  -4   3   1      178.54      180.69      2.61 o 
  -3   3   1     7947.46     8596.18    130.36 o 
  -2   3   1       62.56       65.10      1.62 o 
  -1   3   1     3548.86     3758.93    128.36 o 
   0   3   1      446.77      430.91     14.14 o 
   1   3   1     1388.81     1286.86     24.07 o 
   2   3   1      160.89      172.22      2.43 o 
   3   3   1     2743.49     2766.32     36.68 o 
   4   3   1     2579.60     2901.83     35.28 o 
   5   3   1      541.73      580.18      7.77 o 
   6   3   1       84.06       74.65      3.44 o 
   7   3   1      261.57      217.58      4.03 o 
   8   3   1      812.37      846.42     15.30 o 
   9   3   1     1862.11     1891.43     33.87 o 
  10   3   1      182.24      182.87     10.44 o 
  11   3   1      726.66      704.34     18.72 o 
  12   3   1      481.39      464.18     12.10 o 
  13   3   1       13.64       11.94      2.42 o 
  14   3   1      105.58       99.36      6.82 o 
  15   3   1       51.98       64.57      6.55 o 
  16   3   1        9.58        7.89      5.08 o 
 -16   4   1        2.74        3.94      6.88 o 
 -15   4   1        2.28       -0.76      3.12 o 
 -14   4   1        1.64        4.32      3.30 o 
 -13   4   1        4.56        6.82      2.67 o 
 -12   4   1      419.54      387.84     11.10 o 
 -11   4   1      669.11      686.38     18.28 o 
 -10   4   1        0.96       -0.55      2.07 o 
  -9   4   1      981.70     1013.45     22.76 o 
  -8   4   1        0.88        1.18      1.77 o 
  -7   4   1        2.57        2.55      1.15 o 
  -6   4   1      673.68      712.88     12.96 o 
  -5   4   1       17.05       14.15      1.08 o 
  -4   4   1      637.27      712.29     16.30 o 
  -3   4   1     1722.48     1811.33     27.27 o 
  -2   4   1       41.47       40.08      1.46 o 
  -1   4   1      228.92      208.12      3.01 o 
   0   4   1     2269.96     2514.76     56.29 o 
   1   4   1       35.07       45.11      1.53 o 
   2   4   1       51.41       40.75      1.78 o 
   3   4   1        0.02        0.47      0.64 o 
   4   4   1       57.29       43.30      2.42 o 
   5   4   1       13.69        3.78      1.53 o 
   6   4   1      181.50      182.45      3.59 o 
   7   4   1      141.17      132.11      7.77 o 
   8   4   1       98.48      104.90      6.11 o 
   9   4   1        2.18        0.51      4.20 o 
  10   4   1      153.16      173.36      9.68 o 
  11   4   1      466.19      458.43     13.12 o 
  12   4   1      282.22      284.44      9.33 o 
  13   4   1       15.33       17.24      3.51 o 
  14   4   1       11.39        5.11      4.57 o 
  15   4   1       30.19       28.03      5.98 o 
 -15   5   1        0.59        1.02      4.71 o 
 -14   5   1        4.92        5.03      3.69 o 
 -13   5   1        8.11        1.05      3.15 o 
 -12   5   1      351.60      339.30     18.59 o 
 -11   5   1       22.45       20.86      3.12 o 
 -10   5   1        2.11        3.75      2.25 o 
  -9   5   1        0.27        2.19      2.12 o 
  -8   5   1      180.48      169.36      6.09 o 
  -7   5   1       31.05       31.30      1.70 o 
  -6   5   1        2.24        3.39      1.08 o 
  -5   5   1       54.62       56.64      2.20 o 
  -4   5   1      950.43     1021.70     18.90 o 
  -3   5   1       19.01       19.61      1.46 o 
  -2   5   1     3453.03     3598.50     57.93 o 
  -1   5   1     1018.16     1107.51     27.00 o 
   0   5   1       16.76       18.33      2.29 o 
   1   5   1      755.23      793.47     10.66 o 
   2   5   1        7.66        5.02      1.40 o 
   3   5   1      137.84      157.94      3.57 o 
   4   5   1     1106.30     1165.63     17.55 o 
   5   5   1      191.36      207.28      3.84 o 
   6   5   1      433.93      464.82     10.19 o 
   7   5   1        2.42        4.30      1.31 o 
   8   5   1      466.34      481.03     11.17 o 
   9   5   1       11.67        7.97      3.06 o 
  10   5   1       28.29       31.91      3.44 o 
  11   5   1        0.12        4.25      5.35 o 
  12   5   1      164.46      175.85     14.64 o 
  13   5   1      577.26      632.25     29.03 o 
  14   5   1      352.14      359.83     19.50 o 
 -14   6   1       16.69       14.17      5.21 o 
 -13   6   1       49.58       51.77      6.35 o 
 -12   6   1      124.96      135.18     13.12 o 
 -11   6   1       60.82       61.51      5.75 o 
 -10   6   1       59.58       48.74      5.22 o 
  -9   6   1       22.19       14.76      3.66 o 
  -8   6   1       10.36        2.35      2.67 o 
  -7   6   1        0.05        2.46      1.82 o 
  -6   6   1       80.21       74.17      6.75 o 
  -5   6   1       29.02       36.59      3.82 o 
  -4   6   1      448.99      444.98      9.94 o 
  -3   6   1      159.44      144.38      4.28 o 
  -2   6   1      609.45      650.53     12.57 o 
  -1   6   1     1217.10     1288.47     22.67 o 
   0   6   1      362.06      364.75      9.17 o 
   1   6   1        4.38        0.00      2.04 o 
   2   6   1      210.16      221.47      4.67 o 
   3   6   1       66.67       65.98      4.08 o 
   4   6   1      230.13      244.20      6.17 o 
   5   6   1      174.02      165.99      6.62 o 
   6   6   1       49.04       51.65      3.82 o 
   7   6   1       40.71       50.05      3.58 o 
   8   6   1       88.11       86.86      4.25 o 
   9   6   1      164.29      161.72      6.42 o 
  10   6   1       34.69       27.26      3.98 o 
  11   6   1       42.60       39.46      5.57 o 
  12   6   1        0.22        1.62      4.13 o 
  13   6   1       11.38       15.53      7.02 o 
 -12   7   1       38.44       36.98      6.11 o 
 -11   7   1       40.34       39.94      5.08 o 
 -10   7   1       14.35       17.38      4.59 o 
  -9   7   1        1.89       -2.84      3.85 o 
  -8   7   1        2.44        3.33      3.17 o 
  -7   7   1      116.09      131.46      5.69 o 
  -6   7   1        3.67        5.98      2.93 o 
  -5   7   1      618.63      639.36     19.34 o 
  -4   7   1      791.28      834.76     21.78 o 
  -3   7   1       21.15       20.27      2.63 o 
  -2   7   1       91.10       86.16      4.33 o 
  -1   7   1     1078.52     1181.27     38.97 o 
   0   7   1       33.16       33.32      2.85 o 
   1   7   1      131.48      123.27      5.20 o 
   2   7   1      948.94      964.33     25.60 o 
   3   7   1      292.58      318.97     16.55 o 
   4   7   1       47.81       56.28      5.48 o 
   5   7   1      135.43      152.49      5.80 o 
   6   7   1       78.58       71.35      7.39 o 
   7   7   1        0.10        1.84      3.37 o 
   8   7   1        3.60        1.73      3.41 o 
   9   7   1      137.55      155.07      8.05 o 
  10   7   1        1.59        0.46      4.71 o 
  11   7   1       83.73       87.73      7.90 o 
  -9   8   1        0.66       -0.13      4.77 o 
  -8   8   1       15.89       15.43      5.44 o 
  -7   8   1       14.18        5.74      4.03 o 
  -6   8   1      392.13      414.80     16.93 o 
  -5   8   1      116.28       98.38      7.38 o 
  -4   8   1        0.83       -1.10      3.64 o 
  -3   8   1      117.34      101.06      5.93 o 
  -2   8   1      582.05      619.69     22.72 o 
  -1   8   1       14.78       12.23      5.09 o 
   0   8   1        0.03        1.72      5.31 o 
   1   8   1        0.18       -3.15      5.07 o 
   2   8   1      143.15      158.62      8.43 o 
   3   8   1        5.23        2.90      6.49 o 
   4   8   1        4.35        4.81      4.59 o 
   5   8   1      214.31      231.46     11.52 o 
   6   8   1      202.73      195.01      9.24 o 
   7   8   1      111.45      136.06      7.36 o 
   8   8   1      110.16      100.63      7.36 o 
  -4   9   1        3.58        0.51      8.91 o 
  -3   9   1       23.97       35.66      9.42 o 
  -2   9   1       74.38       68.26     11.72 o 
  -1   9   1       15.93       14.26      7.90 o 
   0   9   1       15.25       16.55      7.64 o 
   1   9   1        0.03        0.76      7.39 o 
   2   9   1        2.09       -1.02      7.39 o 
   3   9   1       57.48       38.46      7.90 o 
   4   9   1       14.35        4.33      6.62 o 
 -18   0   2      290.57      331.86     21.14 o 
 -16   0   2       16.62       22.67      4.08 o 
 -14   0   2      804.05      800.48     21.65 o 
 -12   0   2     1196.09     1124.19     24.70 o 
 -10   0   2       86.34       66.22      2.55 o 
  -8   0   2      237.79      263.60      4.58 o 
  -6   0   2     4366.18     4484.54     80.74 o 
  -4   0   2       21.41       17.32      0.76 o 
  -2   0   2    10057.96     9681.96    448.51 o 
   0   0   2      758.41      706.76     11.72 o 
   4   0   2      843.35      737.07     11.21 o 
   6   0   2      409.83      424.06      6.62 o 
   8   0   2       94.52       89.40      2.55 o 
  10   0   2      708.56      716.44     15.28 o 
  12   0   2     1575.77     1662.60     48.90 o 
  14   0   2      121.33      116.39     10.19 o 
  16   0   2      552.84      592.15     35.15 o 
 -18   1   2       39.39       33.07      6.62 o 
 -17   1   2      371.16      414.37     14.54 o 
 -16   1   2       22.56       13.21      2.70 o 
 -15   1   2      283.93      280.26      7.58 o 
 -14   1   2      436.27      417.06     13.24 o 
 -13   1   2       51.52       28.49      2.43 o 
 -12   1   2       52.12       46.09      2.14 o 
 -11   1   2      222.62      234.28      4.75 o 
 -10   1   2      116.38      120.30      3.31 o 
  -9   1   2       11.20        7.06      0.90 o 
  -8   1   2       14.72        8.18      1.15 o 
  -7   1   2      112.61      125.24      2.07 o 
  -6   1   2        0.09       -0.51      0.76 o 
  -5   1   2     2370.52     2164.52     29.65 o 
  -4   1   2      173.72      191.12      2.93 o 
  -2   1   2     4310.15     4059.46     60.56 o 
  -1   1   2       77.45       66.93      0.98 o 
   0   1   2       45.20       46.11      1.27 o 
   1   1   2     2991.38     2836.96     34.94 o 
   2   1   2     1659.28     1583.40     18.95 o 
   3   1   2     7926.12     7897.44    113.83 o 
   4   1   2     4087.92     4122.56     43.77 o 
   5   1   2     1124.75     1098.05     11.25 o 
   6   1   2      698.94      708.28      7.90 o 
   7   1   2       66.82       77.20      1.62 o 
   8   1   2      174.31      188.66      3.12 o 
   9   1   2      226.21      237.50      4.14 o 
  10   1   2      536.50      566.67      8.90 o 
  11   1   2       61.28       57.54      4.33 o 
  12   1   2        3.13        1.91      1.62 o 
  13   1   2      169.05      166.45      6.82 o 
  14   1   2        1.21        1.57      3.24 o 
  15   1   2      186.00      186.01     21.01 o 
  16   1   2      186.31      212.16     11.43 o 
 -18   2   2      137.37      136.77      8.92 o 
 -17   2   2       45.19       56.65      5.93 o 
 -16   2   2        0.18       -0.55      2.50 o 
 -15   2   2        3.48       -0.22      2.45 o 
 -14   2   2        2.94       -2.14      2.14 o 
 -13   2   2       47.09       41.20      2.68 o 
 -12   2   2       43.40       49.05      2.75 o 
 -11   2   2        0.15        1.76      1.65 o 
 -10   2   2      704.10      679.84     11.99 o 
  -9   2   2      108.43       69.77      1.97 o 
  -8   2   2      610.93      593.96     23.81 o 
  -7   2   2     9131.27     9858.74    195.52 o 
  -6   2   2      832.07      856.39     11.14 o 
  -5   2   2       69.57       77.30      1.41 o 
  -4   2   2     1893.55     1976.85     33.62 o 
  -3   2   2     7451.08     7488.87    120.56 o 
  -2   2   2     2074.41     2004.82     28.90 o 
  -1   2   2      810.39      799.06     23.30 o 
   0   2   2      501.17      502.56      9.81 o 
   1   2   2      698.15      720.45     19.61 o 
   2   2   2      461.49      468.98      5.50 o 
   3   2   2     1415.77     1488.65     20.50 o 
   4   2   2     1046.39     1119.81     19.10 o 
   5   2   2       37.07       33.19      3.06 o 
   6   2   2     1104.86     1048.85     22.03 o 
   7   2   2       80.15       69.08      2.55 o 
   8   2   2      284.39      274.40      4.67 o 
   9   2   2     1144.84     1162.50     20.76 o 
  10   2   2        5.79        4.55      1.52 o 
  11   2   2      293.08      284.30     12.61 o 
  12   2   2        4.67        5.09      1.98 o 
  13   2   2      542.83      544.83     16.15 o 
  14   2   2       61.76       64.66      5.37 o 
  15   2   2      408.44      468.89     17.04 o 
  16   2   2       20.59       27.51      5.50 o 
 -17   3   2      127.19      125.60      8.10 o 
 -16   3   2       25.45       38.93      7.26 o 
 -15   3   2        1.07       -2.04      3.57 o 
 -14   3   2      948.41      982.71     21.51 o 
 -13   3   2      119.21      109.31      4.59 o 
 -12   3   2      376.00      332.62      8.53 o 
 -11   3   2       22.08       22.33      2.16 o 
 -10   3   2       66.06       58.53      4.84 o 
  -9   3   2       19.40       12.93      1.84 o 
  -8   3   2       22.52       17.88      1.63 o 
  -7   3   2      345.21      351.46      6.37 o 
  -6   3   2      521.52      510.75      9.55 o 
  -5   3   2     2582.26     2913.42     39.78 o 
  -4   3   2       21.71       22.90      3.95 o 
  -3   3   2     1099.26     1167.20     22.29 o 
  -2   3   2     2694.98     2875.77     87.23 o 
  -1   3   2       20.55       37.13      0.85 o 
   0   3   2       34.61       20.85      0.80 o 
   1   3   2       41.91       41.87      0.98 o 
   2   3   2     1355.40     1294.59     24.70 o 
   3   3   2       19.01       17.67      0.80 o 
   4   3   2     1792.07     1876.54     62.78 o 
   5   3   2       45.39       41.76      1.78 o 
   6   3   2       54.89       63.73      1.88 o 
   7   3   2      117.54      126.28      3.05 o 
   8   3   2       12.78        9.31      1.66 o 
   9   3   2      104.17      103.05      3.41 o 
  10   3   2      609.14      639.00     14.44 o 
  11   3   2       29.33       23.41      2.43 o 
  12   3   2       32.59       22.88      2.34 o 
  13   3   2       60.56       61.76      6.28 o 
  14   3   2       20.47       21.41      4.14 o 
  15   3   2      418.26      428.90     20.18 o 
  16   3   2       54.21       52.88      7.25 o 
 -17   4   2       35.81       33.24      7.26 o 
 -16   4   2      226.92      219.67     18.85 o 
 -15   4   2      172.87      152.49      7.09 o 
 -14   4   2       13.46        5.22      3.44 o 
 -13   4   2      120.39      135.30      5.26 o 
 -12   4   2      657.20      640.22     28.78 o 
 -11   4   2      456.62      464.92     17.83 o 
 -10   4   2      544.58      527.34     13.11 o 
  -9   4   2       14.28        8.86      2.16 o 
  -8   4   2     1745.76     1838.62     41.13 o 
  -7   4   2      486.12      492.21      8.23 o 
  -6   4   2      176.32      166.50      3.61 o 
  -5   4   2      891.70      922.32     21.01 o 
  -4   4   2     1609.95     1725.26     28.27 o 
  -3   4   2     5177.67     5421.70     78.22 o 
  -2   4   2      586.37      551.87     10.95 o 
  -1   4   2     1218.15     1287.46     16.82 o 
   0   4   2      220.08      214.25      3.23 o 
   1   4   2      273.76      300.36      6.11 o 
   2   4   2      178.64      214.09      3.73 o 
   3   4   2       95.14       97.75      2.02 o 
   4   4   2      706.23      704.15     10.08 o 
   5   4   2       41.95       36.74      1.41 o 
   6   4   2     1248.43     1281.56     21.06 o 
   7   4   2      259.88      258.70      5.85 o 
   8   4   2      227.83      212.07      6.01 o 
   9   4   2      440.00      437.84     11.07 o 
  10   4   2       66.63       61.54      4.20 o 
  11   4   2       36.24       28.77      3.00 o 
  12   4   2      384.43      376.19     10.84 o 
  13   4   2      204.84      191.83     12.99 o 
  14   4   2       66.11       50.98      6.25 o 
  15   4   2        0.79       -3.02      4.53 o 
 -16   5   2        0.01        0.27      5.07 o 
 -15   5   2       31.00       26.07      4.65 o 
 -14   5   2        2.48        1.49      3.84 o 
 -13   5   2      533.71      554.02     17.75 o 
 -12   5   2       64.56       75.07      5.62 o 
 -11   5   2       49.76       47.85      3.54 o 
 -10   5   2      694.39      660.95     19.48 o 
  -9   5   2      125.24      142.16      8.79 o 
  -8   5   2       75.27       55.31      2.62 o 
  -7   5   2       10.66        8.24      1.91 o 
  -6   5   2      128.64      117.31      3.37 o 
  -5   5   2       87.96       83.32      3.44 o 
  -4   5   2        5.59        3.69      1.26 o 
  -3   5   2     2280.97     2401.63     35.08 o 
  -2   5   2       39.81       32.90      1.74 o 
  -1   5   2        6.30       10.12      1.37 o 
   0   5   2       25.83       31.67      1.21 o 
   1   5   2       51.30       59.50      1.78 o 
   2   5   2     1058.42     1096.41     16.91 o 
   3   5   2      785.46      777.39     12.19 o 
   4   5   2        1.42        1.85      0.88 o 
   5   5   2       15.12       12.30      2.04 o 
   6   5   2      146.10      127.71      4.33 o 
   7   5   2        4.99        6.57      2.29 o 
   8   5   2        0.88       -1.37      2.32 o 
   9   5   2        2.07        0.28      2.39 o 
  10   5   2       75.00       59.87      7.51 o 
  11   5   2      406.32      396.70     11.56 o 
  12   5   2      122.57      105.46      6.16 o 
  13   5   2        0.56        4.94      7.39 o 
  14   5   2        2.16        0.47      6.17 o 
 -14   6   2        1.11        0.18      4.89 o 
 -13   6   2       62.47       51.82      6.75 o 
 -12   6   2       35.26       27.62      5.80 o 
 -11   6   2       19.22       12.26      4.59 o 
 -10   6   2       29.80       37.51      8.91 o 
  -9   6   2        8.88       11.69      3.31 o 
  -8   6   2      438.65      411.91     12.76 o 
  -7   6   2      208.01      216.07      8.28 o 
  -6   6   2      429.57      395.89     13.37 o 
  -5   6   2      487.94      516.42     10.64 o 
  -4   6   2        0.08        2.99      1.80 o 
  -3   6   2      588.04      592.06     12.70 o 
  -2   6   2     2033.57     2117.42     38.17 o 
  -1   6   2       51.05       61.56      2.45 o 
   0   6   2      116.43      110.87      7.13 o 
   1   6   2       34.64       32.76      3.82 o 
   2   6   2        0.33        1.02      2.55 o 
   3   6   2      536.09      577.22     12.25 o 
   4   6   2      261.79      251.77      5.55 o 
   5   6   2     1546.51     1643.08     31.66 o 
   6   6   2      506.30      492.04     11.67 o 
   7   6   2       35.76       38.38      3.62 o 
   8   6   2        0.15       -2.00      2.88 o 
   9   6   2       28.30       31.97      3.77 o 
  10   6   2      185.14      203.13      8.37 o 
  11   6   2      167.35      183.94      9.05 o 
  12   6   2      384.44      400.41     18.43 o 
 -12   7   2        3.70       -2.23      6.24 o 
 -11   7   2        3.92        7.01      4.74 o 
 -10   7   2        0.01        2.64      4.13 o 
  -9   7   2        2.21        8.48      3.48 o 
  -8   7   2       82.62       76.83      5.32 o 
  -7   7   2       28.85       32.95      5.35 o 
  -6   7   2      250.10      266.27      8.43 o 
  -5   7   2        0.04        0.97      3.31 o 
  -4   7   2       78.87       60.06      3.47 o 
  -3   7   2       42.38       42.23      7.26 o 
  -2   7   2       68.44       61.07      8.02 o 
  -1   7   2       57.54       57.81      3.20 o 
   0   7   2      382.04      390.29     11.44 o 
   1   7   2      269.64      272.41      9.34 o 
   2   7   2       27.42       18.13      3.48 o 
   3   7   2       74.34       72.74      5.00 o 
   4   7   2      151.91      140.60     14.01 o 
   5   7   2       56.42       73.96     12.23 o 
   6   7   2       34.95       39.21      4.14 o 
   7   7   2       17.94        7.10      4.05 o 
   8   7   2      165.93      175.61     11.08 o 
   9   7   2        3.80       -1.02      4.22 o 
  10   7   2       33.69       25.40      6.24 o 
  -9   8   2       26.63       28.45      5.04 o 
  -8   8   2        0.06        3.18      4.14 o 
  -7   8   2       20.37       17.88      4.46 o 
  -6   8   2       96.51       82.08      6.12 o 
  -5   8   2        0.02       -3.75      3.91 o 
  -4   8   2      612.69      562.90     20.88 o 
  -3   8   2       22.27       12.95      5.02 o 
  -2   8   2       97.27       85.95     11.33 o 
  -1   8   2       45.00       42.01      9.42 o 
   0   8   2        1.51        2.87      3.28 o 
   1   8   2      193.62      218.65     10.26 o 
   2   8   2       13.70       20.28      4.33 o 
   3   8   2       14.31       11.39      3.66 o 
   4   8   2       40.36       21.88      4.21 o 
   5   8   2       34.94       36.13      5.57 o 
   6   8   2      192.55      193.93      9.82 o 
   7   8   2       73.43       59.62     14.52 o 
   8   8   2        0.22       -1.07      6.24 o 
  -5   9   2        1.87        4.31      5.87 o 
  -4   9   2      373.76      333.13     20.63 o 
  -3   9   2       59.87       43.30      9.17 o 
  -2   9   2       49.52       49.41      9.68 o 
  -1   9   2       14.92        2.55      7.90 o 
   0   9   2       52.04       45.33      8.66 o 
   1   9   2        0.22        1.02     10.70 o 
   2   9   2       51.35       43.55      9.42 o 
   3   9   2      128.31      123.26     24.83 o 
 -19   0   3        6.01        4.08      9.17 o 
 -17   0   3      305.36      276.08     11.72 o 
 -15   0   3     1271.97     1313.68     37.95 o 
 -13   0   3      346.72      363.44      9.17 o 
 -11   0   3        8.37       14.01      1.78 o 
  -9   0   3        0.10       -0.76      1.27 o 
  -7   0   3     3397.89     3509.85     63.16 o 
  -5   0   3    12309.10    11787.47    552.16 o 
  -3   0   3     1149.68     1034.03     18.59 o 
  -1   0   3    12552.96    12323.84    452.84 o 
   1   0   3     8887.13     8452.07    151.79 o 
   3   0   3        0.41       -0.25      0.51 o 
   5   0   3        3.76        4.84      0.76 o 
   7   0   3       80.21       66.22      2.29 o 
   9   0   3      116.37       99.07      3.57 o 
  11   0   3      183.46      197.89      7.39 o 
  13   0   3      767.50      816.27     35.66 o 
  15   0   3      857.29      975.20     45.33 o 
 -19   1   3       22.74       22.41      6.42 o 
 -18   1   3       11.95        8.36      4.41 o 
 -17   1   3      975.29     1057.40     25.05 o 
 -16   1   3        5.65        5.28      2.43 o 
 -15   1   3      324.01      302.36      7.64 o 
 -14   1   3       38.65       26.63      2.32 o 
 -13   1   3      346.45      390.40     13.63 o 
 -12   1   3       61.41       64.08      6.24 o 
 -11   1   3      273.97      280.67      5.22 o 
 -10   1   3     1840.60     2032.49     31.20 o 
  -9   1   3     4133.11     4416.36     60.74 o 
  -8   1   3      265.85      287.54      4.43 o 
  -7   1   3      138.06      113.34      2.16 o 
  -6   1   3      177.50      215.09      3.12 o 
  -5   1   3      396.50      421.74      5.73 o 
  -4   1   3      353.55      351.74      7.00 o 
  -3   1   3      224.73      223.44      5.60 o 
  -2   1   3       56.89       54.61      0.98 o 
  -1   1   3     4466.33     3991.10     51.68 o 
   0   1   3        4.10        3.23      0.38 o 
   2   1   3     4653.11     4553.31     50.05 o 
   3   1   3       17.63       15.16      0.54 o 
   4   1   3     1123.33     1094.20     15.54 o 
   5   1   3        3.01        1.40      0.64 o 
   6   1   3     2570.29     2600.65     31.03 o 
   7   1   3     1892.91     1846.37     48.39 o 
   8   1   3      123.24      118.02      2.14 o 
   9   1   3     2463.53     2448.01     30.21 o 
  10   1   3     3422.59     3521.10     52.11 o 
  11   1   3      478.49      474.05      9.89 o 
  12   1   3       16.85       10.88      2.68 o 
  13   1   3       62.58       67.94     10.70 o 
  14   1   3       63.36       63.71      5.76 o 
  15   1   3       21.96       25.87      6.30 o 
  16   1   3       25.74       15.54      7.00 o 
 -18   2   3       55.36       69.48      6.12 o 
 -17   2   3      154.78      138.56      7.51 o 
 -16   2   3      177.69      167.23      8.15 o 
 -15   2   3      452.04      447.91     10.34 o 
 -14   2   3       21.97       21.90      2.93 o 
 -13   2   3       27.20       28.18      2.25 o 
 -12   2   3     1339.68     1386.87     22.41 o 
 -11   2   3      102.51       86.40      2.26 o 
 -10   2   3       40.01       22.14      1.15 o 
  -9   2   3       10.15        8.94      1.08 o 
  -8   2   3     2638.15     2597.32     34.40 o 
  -7   2   3      972.25     1013.26     12.72 o 
  -6   2   3     2139.15     2210.44     30.14 o 
  -5   2   3      824.02      822.36     11.31 o 
  -4   2   3       13.05       16.50      0.80 o 
  -3   2   3       12.46       26.58      0.89 o 
  -2   2   3      827.60      752.79      9.96 o 
  -1   2   3      393.93      355.47      4.67 o 
   0   2   3     2742.21     2732.27     32.63 o 
   1   2   3      226.30      223.86      4.71 o 
   2   2   3       57.21       57.94      1.26 o 
   3   2   3      201.37      200.01      3.06 o 
   4   2   3       14.57        8.27      0.66 o 
   5   2   3     1078.76     1132.44     13.15 o 
   6   2   3     5311.25     5612.27    114.35 o 
   7   2   3        1.01        0.51      0.68 o 
   8   2   3      109.95      132.43      3.06 o 
   9   2   3      451.30      456.95      8.01 o 
  10   2   3      264.55      258.13      5.49 o 
  11   2   3        1.65        1.78      1.62 o 
  12   2   3       15.65       13.24      3.78 o 
  13   2   3       44.67       39.66      4.08 o 
  14   2   3      503.51      504.71     16.50 o 
  15   2   3      182.75      187.02      8.80 o 
  16   2   3        0.84        8.05      5.98 o 
 -18   3   3      135.33      109.95      8.76 o 
 -17   3   3       41.62       29.72      7.26 o 
 -16   3   3       99.49      103.91      5.26 o 
 -15   3   3      345.42      338.01     19.23 o 
 -14   3   3      342.24      320.85      9.79 o 
 -13   3   3      167.39      181.23      6.17 o 
 -12   3   3      276.65      282.72      9.68 o 
 -11   3   3      217.46      211.74      6.11 o 
 -10   3   3     1244.75     1307.82     27.19 o 
  -9   3   3      380.69      402.22      8.53 o 
  -8   3   3      355.91      344.42     24.58 o 
  -7   3   3     1133.96     1221.27     19.89 o 
  -6   3   3     4230.64     4563.79     65.77 o 
  -5   3   3      234.71      243.92      3.61 o 
  -4   3   3       22.49       47.97      1.08 o 
  -3   3   3     2199.30     2367.57     31.52 o 
  -2   3   3      734.79      677.90      8.50 o 
  -1   3   3       70.96       61.76      1.26 o 
   0   3   3      233.55      232.16      5.22 o 
   1   3   3        2.81        6.87      0.89 o 
   2   3   3       26.96       24.66      1.40 o 
   3   3   3       64.55       63.53      1.66 o 
   4   3   3       25.51       20.33      2.42 o 
   5   3   3      339.74      326.48      4.89 o 
   6   3   3      150.69      154.50      2.68 o 
   7   3   3      810.68      837.05     13.70 o 
   8   3   3      108.55      108.61      3.69 o 
   9   3   3      291.90      286.47      6.23 o 
  10   3   3     1588.34     1627.18     33.87 o 
  11   3   3     1049.11     1082.70     24.55 o 
  12   3   3       77.81       81.96      8.53 o 
  13   3   3       20.24       19.12      3.98 o 
  14   3   3       56.21       43.29      8.02 o 
  15   3   3       74.49       72.27     11.33 o 
 -17   4   3        0.84       -4.15      5.67 o 
 -16   4   3       52.69       38.55      4.28 o 
 -15   4   3       70.85       61.88      5.13 o 
 -14   4   3       57.23       35.52      3.43 o 
 -13   4   3      117.51      105.67      4.52 o 
 -12   4   3       84.86       84.87      4.22 o 
 -11   4   3       31.13       28.84      2.93 o 
 -10   4   3      263.85      264.42      7.82 o 
  -9   4   3      277.62      279.15      6.84 o 
  -8   4   3     1908.26     2026.90     37.87 o 
  -7   4   3      253.37      261.96      5.26 o 
  -6   4   3      584.82      608.24     11.49 o 
  -5   4   3      317.35      312.81      6.05 o 
  -4   4   3        3.10        5.26      1.04 o 
  -3   4   3       24.03       39.26      1.77 o 
  -2   4   3      133.03       88.00      2.16 o 
  -1   4   3      449.23      457.66      6.37 o 
   0   4   3      834.77      824.07     27.25 o 
   1   4   3       74.74       59.93      2.29 o 
   2   4   3      253.43      238.16      3.91 o 
   3   4   3       21.77       18.47      2.16 o 
   4   4   3      303.19      270.15      4.77 o 
   5   4   3      250.96      248.84      4.82 o 
   6   4   3        2.31        1.55      0.72 o 
   7   4   3      355.15      369.97      7.51 o 
   8   4   3       80.51       70.92      5.09 o 
   9   4   3        4.87        2.40      2.14 o 
  10   4   3       63.77       66.58      4.58 o 
  11   4   3      666.71      716.49     19.38 o 
  12   4   3      104.23      123.00     14.39 o 
  13   4   3        0.26        1.84      3.85 o 
  14   4   3      172.73      175.74     10.42 o 
 -16   5   3       14.89        8.80      4.89 o 
 -15   5   3       36.86       31.41      4.57 o 
 -14   5   3      304.74      320.44     12.97 o 
 -13   5   3        1.11        3.73      3.41 o 
 -12   5   3      115.80      116.44     12.48 o 
 -11   5   3       13.73       13.59      3.48 o 
 -10   5   3       85.14       73.82      3.85 o 
  -9   5   3       25.70       17.10      3.69 o 
  -8   5   3       54.80       59.85      2.52 o 
  -7   5   3       11.93        6.70      0.88 o 
  -6   5   3       43.61       42.99      2.39 o 
  -5   5   3      204.49      219.02      4.89 o 
  -4   5   3       23.10       22.14      1.96 o 
  -3   5   3      513.22      605.05     11.46 o 
  -2   5   3      210.49      210.92      6.11 o 
  -1   5   3      178.55      187.70      4.00 o 
   0   5   3      783.93      780.65     15.28 o 
   1   5   3     1552.20     1636.91     24.49 o 
   2   5   3      551.89      595.84     10.52 o 
   3   5   3        0.68        0.12      1.78 o 
   4   5   3      371.54      372.01      7.00 o 
   5   5   3        4.19        5.98      1.52 o 
   6   5   3       26.26       22.38      2.20 o 
   7   5   3        0.07        1.20      1.77 o 
   8   5   3      281.75      296.42      7.22 o 
   9   5   3      191.37      190.34     10.06 o 
  10   5   3      246.58      246.45     16.30 o 
  11   5   3       37.96       35.42      3.18 o 
  12   5   3       58.39       54.92      5.86 o 
  13   5   3      121.49      120.18     16.68 o 
 -14   6   3        9.80       10.75      4.59 o 
 -13   6   3       40.43       39.35      9.42 o 
 -12   6   3        2.11       -1.56      5.44 o 
 -11   6   3        2.83        6.47      4.24 o 
 -10   6   3      176.44      176.93      6.79 o 
  -9   6   3       91.61       90.17      5.20 o 
  -8   6   3      270.84      240.75      9.54 o 
  -7   6   3       32.44       31.68      3.33 o 
  -6   6   3       11.76        8.42      2.35 o 
  -5   6   3      346.89      343.38      8.88 o 
  -4   6   3      251.98      268.58     16.81 o 
  -3   6   3       13.91       11.71      1.82 o 
  -2   6   3      138.41      137.12      4.32 o 
  -1   6   3      393.36      391.44      8.66 o 
   0   6   3      875.85      902.80     16.68 o 
   1   6   3      143.07      155.24      3.74 o 
   2   6   3      668.13      715.02     15.54 o 
   3   6   3      217.33      225.35      5.85 o 
   4   6   3       51.42       71.12      3.05 o 
   5   6   3      184.09      179.33      5.44 o 
   6   6   3      173.59      192.57     11.84 o 
   7   6   3       11.22        9.37      3.82 o 
   8   6   3      235.68      239.04      8.00 o 
   9   6   3      115.01      109.74      4.94 o 
  10   6   3      363.28      387.45     15.66 o 
  11   6   3      143.04      161.31     16.05 o 
  12   6   3      228.79      192.86     20.25 o 
 -12   7   3       71.53       72.09      7.32 o 
 -11   7   3        5.38        2.51      4.08 o 
 -10   7   3        0.02       -0.26      3.74 o 
  -9   7   3       97.91      108.93     13.24 o 
  -8   7   3       16.71       12.04      3.69 o 
  -7   7   3       64.12       65.23      7.13 o 
  -6   7   3       39.19       31.90      8.40 o 
  -5   7   3      303.70      321.16      9.94 o 
  -4   7   3      295.28      334.66      9.06 o 
  -3   7   3      386.53      361.68      9.78 o 
  -2   7   3      604.17      647.56     16.94 o 
  -1   7   3       35.77       37.37      3.31 o 
   0   7   3      416.23      417.16     14.52 o 
   1   7   3       23.45       17.00      3.85 o 
   2   7   3      351.16      363.59     12.21 o 
   3   7   3      328.95      356.44     10.30 o 
   4   7   3      178.60      171.45      7.38 o 
   5   7   3       96.18       80.27      5.94 o 
   6   7   3        0.06        0.22      3.48 o 
   7   7   3      138.28      134.79      7.09 o 
   8   7   3        1.45       -1.05      4.46 o 
   9   7   3        0.30        0.89      4.34 o 
  10   7   3        0.06        8.98      4.99 o 
 -10   8   3       21.06       14.73      7.13 o 
  -9   8   3        8.13        5.49      4.64 o 
  -8   8   3       63.48       48.19      5.82 o 
  -7   8   3        0.01       -0.93      5.09 o 
  -6   8   3      150.08      142.59      8.82 o 
  -5   8   3       30.75       25.70      4.49 o 
  -4   8   3      441.28      472.15     20.05 o 
  -3   8   3        0.43        2.88      3.48 o 
  -2   8   3      403.69      425.30     27.38 o 
  -1   8   3       22.44       15.54      6.62 o 
   0   8   3       54.97       58.07      5.44 o 
   1   8   3      218.24      218.41     10.22 o 
   2   8   3        0.45        6.19      5.48 o 
   3   8   3       55.98       48.82      4.82 o 
   4   8   3       16.06       24.52      4.85 o 
   5   8   3      123.91      116.70      8.23 o 
   6   8   3       88.75       70.43      6.21 o 
   7   8   3      304.80      296.45     20.25 o 
  -5   9   3      249.94      233.48     21.52 o 
  -4   9   3       31.58       31.38      6.85 o 
  -3   9   3       14.11       11.97      8.40 o 
  -2   9   3        6.37       13.50      8.91 o 
  -1   9   3      138.78      128.36     11.21 o 
   0   9   3        1.88       -5.35      8.66 o 
   1   9   3        1.25        1.02      7.39 o 
   2   9   3       72.06       50.15     15.66 o 
 -18   0   4      203.95      200.95     11.21 o 
 -16   0   4        0.76       -0.51      3.31 o 
 -14   0   4       95.75      120.21      5.35 o 
 -12   0   4      121.94      136.00      4.33 o 
 -10   0   4       19.15        7.64      1.78 o 
  -8   0   4     2362.16     2544.59     49.41 o 
  -6   0   4      861.38      907.96     15.54 o 
  -4   0   4    11140.82    10555.80    358.86 o 
  -2   0   4     2359.46     2257.04     44.32 o 
   0   0   4      373.05      329.57      5.09 o 
   2   0   4     1115.80     1132.60     18.85 o 
   4   0   4     1815.95     1905.57     33.87 o 
   6   0   4        1.75        2.80      0.76 o 
   8   0   4     1302.04     1276.24     27.51 o 
  10   0   4      207.25      205.02      7.13 o 
  12   0   4       71.35       62.40      5.09 o 
  14   0   4       45.68       47.37      7.64 o 
 -19   1   4      145.91      140.69     10.70 o 
 -18   1   4        1.04        1.43      3.44 o 
 -17   1   4       20.16       19.10      3.48 o 
 -16   1   4       20.49       18.63      5.09 o 
 -15   1   4      718.30      730.03     16.64 o 
 -14   1   4        0.38        2.50      1.96 o 
 -13   1   4      221.02      196.94      6.24 o 
 -12   1   4      152.08      141.36      3.78 o 
 -11   1   4      238.81      221.99      4.53 o 
 -10   1   4      280.89      304.59      5.54 o 
  -9   1   4       44.57       48.98      2.80 o 
  -8   1   4     2835.84     2969.22     99.58 o 
  -7   1   4      195.34      176.45      2.75 o 
  -6   1   4        0.00        0.51      1.02 o 
  -5   1   4      157.26      126.74      1.88 o 
  -4   1   4      912.57      901.32     16.68 o 
  -3   1   4      139.35      122.67      1.88 o 
  -2   1   4        9.89       15.62      0.89 o 
  -1   1   4      201.47      181.00      2.67 o 
   0   1   4      738.44      726.33     11.21 o 
   1   1   4       99.55       61.88      0.98 o 
   2   1   4       29.37       25.98      0.61 o 
   3   1   4     4591.43     4657.01     54.85 o 
   4   1   4      110.65      115.14      2.80 o 
   5   1   4     1237.15     1250.78     15.54 o 
   6   1   4      284.28      269.96      9.17 o 
   7   1   4      250.84      236.77      3.66 o 
   8   1   4       86.42       82.15      4.58 o 
   9   1   4     2373.61     2418.30     35.06 o 
  10   1   4      114.59      115.64      3.18 o 
  11   1   4       47.90       46.80      9.81 o 
  12   1   4      423.15      466.01     13.85 o 
  13   1   4       40.48       48.27      4.76 o 
  14   1   4       26.06       15.09      4.59 o 
  15   1   4       17.04        6.56      9.68 o 
 -19   2   4      133.62      144.50      9.00 o 
 -18   2   4       44.48       35.30      4.28 o 
 -17   2   4      727.30      713.33     19.19 o 
 -16   2   4        6.42        1.41      2.57 o 
 -15   2   4      618.27      597.21     13.38 o 
 -14   2   4      231.41      230.01      6.42 o 
 -13   2   4      196.55      197.13      7.13 o 
 -12   2   4       13.20        8.28      1.31 o 
 -11   2   4      101.14      103.76      4.71 o 
 -10   2   4       12.30       14.40      1.16 o 
  -9   2   4      531.07      545.51     19.23 o 
  -8   2   4     2821.19     2956.63     42.45 o 
  -7   2   4       33.49       36.58      2.80 o 
  -6   2   4     3706.21     3981.48     94.23 o 
  -5   2   4      836.88      890.68     10.87 o 
  -4   2   4     1779.44     1919.94     25.54 o 
  -3   2   4     1900.43     1783.16     21.78 o 
  -2   2   4     4340.91     4235.98     72.59 o 
  -1   2   4      193.08      161.62      4.46 o 
   0   2   4     3977.54     3921.74     55.65 o 
   1   2   4     1623.82     1667.27     20.62 o 
   2   2   4     3951.08     3966.79     45.58 o 
   3   2   4        8.68        7.74      0.76 o 
   4   2   4      446.38      458.71      5.73 o 
   5   2   4       42.34       36.48      1.66 o 
   6   2   4       71.35       68.48      2.04 o 
   7   2   4     2443.82     2438.96     33.10 o 
   8   2   4      578.11      563.73     12.48 o 
   9   2   4      832.02      803.52     13.19 o 
  10   2   4       22.17       18.34      1.80 o 
  11   2   4       20.43       14.43      2.61 o 
  12   2   4      186.27      181.12     10.44 o 
  13   2   4        0.26        3.44      3.15 o 
  14   2   4      102.17       99.92     20.38 o 
  15   2   4        0.37        2.29      5.40 o 
 -18   3   4       22.89       19.79      4.03 o 
 -17   3   4       14.29       15.02      7.51 o 
 -16   3   4        0.42        2.56      3.14 o 
 -15   3   4       20.09       13.56      3.00 o 
 -14   3   4        0.69       -1.12      2.54 o 
 -13   3   4      772.69      781.80     17.54 o 
 -12   3   4      159.21      150.46     11.46 o 
 -11   3   4       12.15        9.62      3.44 o 
 -10   3   4     1081.14     1119.52     19.27 o 
  -9   3   4        0.35        0.38      0.90 o 
  -8   3   4     1045.85     1047.03     16.39 o 
  -7   3   4     1053.32     1102.73     19.36 o 
  -6   3   4      127.37      106.06      2.02 o 
  -5   3   4        7.13        9.57      0.89 o 
  -4   3   4      941.10      951.05     11.97 o 
  -3   3   4      688.77      819.77     10.83 o 
  -2   3   4      108.50      109.42      1.77 o 
  -1   3   4     1053.33     1125.45     36.04 o 
   0   3   4      290.83      307.77      6.62 o 
   1   3   4      942.85      899.48     19.61 o 
   2   3   4      146.75      150.24      3.95 o 
   3   3   4     1119.20     1171.87     23.56 o 
   4   3   4      382.62      367.17      5.75 o 
   5   3   4      878.23      876.46     11.88 o 
   6   3   4      460.82      454.64      7.07 o 
   7   3   4      247.83      251.01      7.77 o 
   8   3   4      725.65      735.61     25.34 o 
   9   3   4       20.77       14.65      1.88 o 
  10   3   4      196.93      187.09      5.37 o 
  11   3   4        0.19       -1.94      4.97 o 
  12   3   4      361.66      366.29     13.09 o 
  13   3   4      200.42      226.61      9.97 o 
  14   3   4       88.88       79.95     10.44 o 
 -17   4   4       78.59       73.32      6.12 o 
 -16   4   4      279.91      259.19     12.99 o 
 -15   4   4        4.02        1.49      4.46 o 
 -14   4   4      390.77      418.49     13.24 o 
 -13   4   4      722.37      715.69     17.27 o 
 -12   4   4        0.99        0.20      2.67 o 
 -11   4   4       29.58       31.22      3.24 o 
 -10   4   4      921.67      979.17     20.93 o 
  -9   4   4       81.25       88.40      3.06 o 
  -8   4   4      247.09      220.33      8.79 o 
  -7   4   4      274.54      291.16      5.14 o 
  -6   4   4      519.61      515.12      8.64 o 
  -5   4   4     1206.25     1192.92     23.69 o 
  -4   4   4       16.99        8.67      1.26 o 
  -3   4   4     2265.88     2277.86     33.77 o 
  -2   4   4      982.54     1063.17     16.21 o 
  -1   4   4     1172.42     1073.06     14.24 o 
   0   4   4      840.15      835.65     17.06 o 
   1   4   4      123.27      128.79      2.80 o 
   2   4   4      508.73      505.89     11.59 o 
   3   4   4       68.52       64.54      2.42 o 
   4   4   4      821.54      796.02     13.32 o 
   5   4   4     1469.00     1613.21     27.09 o 
   6   4   4     1705.79     1769.09     28.57 o 
   7   4   4      240.11      265.48      6.11 o 
   8   4   4     1289.41     1308.40     22.93 o 
   9   4   4      392.68      379.14      8.37 o 
  10   4   4       89.83      107.08     10.44 o 
  11   4   4        0.04        1.71      2.97 o 
  12   4   4        0.07        3.06      3.24 o 
  13   4   4      270.84      268.73     11.72 o 
  14   4   4       18.73       22.25      5.44 o 
 -16   5   4      114.93      104.99      7.29 o 
 -15   5   4        3.44        3.79      3.98 o 
 -14   5   4       48.76       35.45      6.49 o 
 -13   5   4       93.81       78.23      5.57 o 
 -12   5   4        2.14       -0.78      3.12 o 
 -11   5   4      356.70      332.04     11.07 o 
 -10   5   4       39.76       28.65      3.37 o 
  -9   5   4      273.11      248.26     11.46 o 
  -8   5   4        5.44        5.09      1.27 o 
  -7   5   4      625.79      660.48     17.50 o 
  -6   5   4       35.46       37.30      2.39 o 
  -5   5   4      262.44      251.34      7.64 o 
  -4   5   4        0.88        0.19      2.55 o 
  -3   5   4       33.25       31.63      2.02 o 
  -2   5   4      464.09      463.27      8.66 o 
  -1   5   4      606.61      678.59     14.90 o 
   0   5   4        8.85       11.72      1.27 o 
   1   5   4      896.91      879.56     21.01 o 
   2   5   4        2.38        5.72      1.34 o 
   3   5   4      630.20      630.14     11.20 o 
   4   5   4     1011.50     1010.11     19.41 o 
   5   5   4       47.54       48.37      3.06 o 
   6   5   4      204.87      239.28      5.80 o 
   7   5   4       35.21       36.21      3.69 o 
   8   5   4       33.99       22.67      2.93 o 
   9   5   4     1120.47     1250.32     60.87 o 
  10   5   4       42.97       28.50      3.73 o 
  11   5   4        2.55        3.03      3.95 o 
  12   5   4       18.30       14.54      4.46 o 
  13   5   4       24.03       15.80      5.99 o 
 -15   6   4       20.44       26.62      5.40 o 
 -14   6   4       46.15       41.13      5.99 o 
 -13   6   4        6.52        3.83      6.75 o 
 -12   6   4       12.95       17.67      4.46 o 
 -11   6   4      414.77      459.70     13.63 o 
 -10   6   4       73.38       79.72      5.04 o 
  -9   6   4        9.23        7.12      3.18 o 
  -8   6   4        0.55        4.80      2.36 o 
  -7   6   4      242.91      230.81      7.39 o 
  -6   6   4     1148.17     1176.31     26.13 o 
  -5   6   4      273.11      263.86      7.43 o 
  -4   6   4       79.66       62.48      2.92 o 
  -3   6   4      421.83      464.00     10.22 o 
  -2   6   4      437.62      463.56     10.27 o 
  -1   6   4        1.24        1.52      1.57 o 
   0   6   4      463.54      452.39      8.91 o 
   1   6   4       49.09       48.14      2.04 o 
   2   6   4       27.85       26.19      2.14 o 
   3   6   4      695.43      709.31     15.92 o 
   4   6   4       94.00       91.06      4.05 o 
   5   6   4      450.53      440.20     11.33 o 
   6   6   4       73.44       82.52      9.04 o 
   7   6   4      342.97      325.33     12.73 o 
   8   6   4      117.69      124.12      5.70 o 
   9   6   4        6.42        9.10      3.77 o 
  10   6   4      106.73       82.30      6.03 o 
  11   6   4       58.76       61.14      6.63 o 
 -13   7   4        4.17        3.33      5.47 o 
 -12   7   4        1.75        3.12      4.94 o 
 -11   7   4        7.90        5.28      8.79 o 
 -10   7   4       44.93       43.86      5.21 o 
  -9   7   4       29.97       24.46      5.73 o 
  -8   7   4       25.22       18.55      3.77 o 
  -7   7   4       11.38       14.60      4.08 o 
  -6   7   4      228.54      229.62      7.75 o 
  -5   7   4      687.71      691.27     27.76 o 
  -4   7   4        3.62       -0.68      2.55 o 
  -3   7   4       45.80       43.88      6.75 o 
  -2   7   4      280.77      318.17      9.06 o 
  -1   7   4      215.56      197.37     10.19 o 
   0   7   4        0.02        0.36      2.45 o 
   1   7   4       81.85       76.51      5.67 o 
   2   7   4       28.06       26.01      3.43 o 
   3   7   4        0.30       -2.46      3.33 o 
   4   7   4        0.27        2.33      5.35 o 
   5   7   4      150.37      141.08      7.65 o 
   6   7   4       77.70       86.19      9.04 o 
   7   7   4        3.85       10.75      4.31 o 
   8   7   4      151.62      181.83     10.69 o 
   9   7   4       44.53       42.31      6.96 o 
 -10   8   4       86.11       67.82      7.00 o 
  -9   8   4      114.70      126.66     12.35 o 
  -8   8   4        0.45       -2.12      4.64 o 
  -7   8   4      174.47      158.47      8.19 o 
  -6   8   4       17.25        7.13      5.31 o 
  -5   8   4       89.16       77.49      5.55 o 
  -4   8   4       27.87       27.40      4.09 o 
  -3   8   4        8.82        6.99      6.75 o 
  -2   8   4      132.20      118.46      6.55 o 
  -1   8   4        3.74        1.20      6.49 o 
   0   8   4        4.52        3.58      4.05 o 
   1   8   4        0.61        5.48      3.79 o 
   2   8   4      188.70      209.68      9.57 o 
   3   8   4        6.32        4.42      4.13 o 
   4   8   4       49.70       42.19      6.16 o 
   5   8   4      245.72      248.67     16.94 o 
   6   8   4      370.48      411.70     35.02 o 
  -4   9   4       27.68       16.82      6.79 o 
  -3   9   4       17.35       14.89      9.55 o 
  -2   9   4       11.75        8.63      5.69 o 
  -1   9   4      163.67      169.78     11.95 o 
   0   9   4        6.06        4.41      6.88 o 
   1   9   4        6.40        1.47      4.64 o 
 -19   0   5       84.06       81.50      7.39 o 
 -17   0   5        2.55        0.51      3.82 o 
 -15   0   5        3.32        5.09      2.80 o 
 -13   0   5      162.47      170.13      5.60 o 
 -11   0   5      161.84      163.76      4.84 o 
  -9   0   5      485.98      619.40     13.50 o 
  -7   0   5        4.04        3.82      1.02 o 
  -5   0   5      201.06      230.75      4.08 o 
  -3   0   5     4764.53     4533.95     80.23 o 
  -1   0   5     1974.59     1908.38     32.09 o 
   1   0   5      362.39      319.38      4.84 o 
   3   0   5      226.51      236.10      4.33 o 
   5   0   5       36.75       45.33      2.04 o 
   7   0   5     4861.18     4939.16    125.05 o 
   9   0   5       15.73        8.15      2.80 o 
  11   0   5      521.70      565.15     20.12 o 
  13   0   5       51.68       54.50      7.90 o 
  15   0   5       70.29       78.19     11.97 o 
 -19   1   5        3.68       -1.66      3.78 o 
 -18   1   5      499.50      510.56     14.01 o 
 -17   1   5        1.39        0.97      2.81 o 
 -16   1   5      107.38      113.63      4.75 o 
 -15   1   5      732.99      737.43     16.33 o 
 -14   1   5        1.18        1.60      1.88 o 
 -13   1   5      202.98      184.44      4.83 o 
 -12   1   5      852.33      886.30     18.37 o 
 -11   1   5      205.85      192.45      8.91 o 
 -10   1   5      234.08      238.37      8.02 o 
  -9   1   5      152.56      185.67      3.61 o 
  -8   1   5     3043.67     3086.12     58.07 o 
  -7   1   5      720.03      735.13      9.48 o 
  -6   1   5      613.99      508.49      6.30 o 
  -5   1   5     3540.97     3438.66     41.32 o 
  -4   1   5      250.39      231.52      3.23 o 
  -3   1   5      780.28      774.99     19.48 o 
  -2   1   5     1563.46     1462.39     18.17 o 
  -1   1   5     2126.64     2005.22     42.15 o 
   0   1   5       50.32       49.28      0.90 o 
   1   1   5      255.39      177.75      2.29 o 
   2   1   5      302.14      331.82      3.66 o 
   3   1   5    13611.64    13915.60    406.83 o 
   4   1   5     1283.55     1393.78     15.15 o 
   5   1   5        0.50        2.67      0.48 o 
   6   1   5      385.02      385.07      8.53 o 
   7   1   5      566.48      553.33      8.66 o 
   8   1   5       27.05       21.12      0.85 o 
   9   1   5      677.88      658.01     12.15 o 
  10   1   5       13.05       13.72      2.32 o 
  11   1   5       49.90       46.79      4.00 o 
  12   1   5      558.07      567.71     17.56 o 
  13   1   5       30.88       28.43     15.41 o 
  14   1   5       74.75       71.14      9.04 o 
  15   1   5        1.37       -6.16      6.16 o 
 -19   2   5        2.81        3.76      5.22 o 
 -18   2   5       19.68        8.26      3.98 o 
 -17   2   5       19.23       15.26      3.06 o 
 -16   2   5      248.94      250.60      8.53 o 
 -15   2   5      199.57      201.61     13.37 o 
 -14   2   5       62.89       62.10      3.33 o 
 -13   2   5       46.12       33.29      2.80 o 
 -12   2   5      572.13      584.66     11.98 o 
 -11   2   5      290.59      290.24      5.47 o 
 -10   2   5       50.19       44.10      1.77 o 
  -9   2   5        4.16        1.38      0.85 o 
  -8   2   5      670.41      738.54     10.52 o 
  -7   2   5       28.18       28.63      0.98 o 
  -6   2   5      816.33      839.96     11.17 o 
  -5   2   5       92.11       94.78      3.06 o 
  -4   2   5     1001.81      958.89     16.81 o 
  -3   2   5     1732.81     1748.86     33.87 o 
  -2   2   5      531.78      456.66      6.24 o 
  -1   2   5       27.18       37.27      1.78 o 
   0   2   5      652.23      627.34     17.57 o 
   1   2   5      465.85      495.29      7.26 o 
   2   2   5      191.42      168.17      3.31 o 
   3   2   5      651.34      700.67     13.12 o 
   4   2   5     3917.96     3791.93     82.01 o 
   5   2   5      342.98      340.08      5.17 o 
   6   2   5     2927.08     2962.08     39.59 o 
   7   2   5        2.83        1.55      0.88 o 
   8   2   5     3382.69     3428.85     90.80 o 
   9   2   5        0.05       -0.69      1.16 o 
  10   2   5       68.58       75.42      4.39 o 
  11   2   5      193.12      203.13      9.17 o 
  12   2   5      164.21      172.24     13.88 o 
  13   2   5        6.90        3.91      3.41 o 
  14   2   5       21.70       23.58      6.22 o 
 -18   3   5       20.52       19.60      4.28 o 
 -17   3   5        1.25        0.98      4.08 o 
 -16   3   5        5.94        2.34      3.37 o 
 -15   3   5        7.84        6.77      2.88 o 
 -14   3   5      291.50      258.70      9.50 o 
 -13   3   5       38.75       32.70      7.26 o 
 -12   3   5      404.64      397.52      9.60 o 
 -11   3   5     1328.89     1323.90     30.94 o 
 -10   3   5      401.69      422.27      7.57 o 
  -9   3   5     1144.64     1157.10     18.65 o 
  -8   3   5       74.33       91.93      2.61 o 
  -7   3   5      205.36      232.68      4.71 o 
  -6   3   5      713.10      842.77     12.75 o 
  -5   3   5      287.17      227.69      8.28 o 
  -4   3   5     1081.33     1087.89     15.30 o 
  -3   3   5     2511.38     2543.49     29.51 o 
  -2   3   5     2010.38     1966.58     42.02 o 
  -1   3   5     1087.49     1044.12     40.62 o 
   0   3   5      380.57      378.75     11.33 o 
   1   3   5      117.16      126.03      2.32 o 
   2   3   5       10.38        4.54      0.80 o 
   3   3   5     1626.04     1720.62     25.21 o 
   4   3   5      323.60      311.88      5.63 o 
   5   3   5       90.46      101.85      2.23 o 
   6   3   5      710.81      727.62     15.92 o 
   7   3   5       82.07       73.34      5.60 o 
   8   3   5      500.13      450.75     11.84 o 
   9   3   5      337.61      348.17     24.07 o 
  10   3   5      118.60      117.39      4.53 o 
  11   3   5        5.14        4.29      3.31 o 
  12   3   5       13.00       12.27      3.37 o 
  13   3   5       12.08       11.07      4.13 o 
  14   3   5       42.37       41.78      7.51 o 
 -17   4   5      293.63      299.68     12.34 o 
 -16   4   5        4.18        0.58      3.84 o 
 -15   4   5       10.21        6.80      3.06 o 
 -14   4   5      281.31      267.19     10.57 o 
 -13   4   5      257.53      273.76      9.04 o 
 -12   4   5      135.16      120.62      4.81 o 
 -11   4   5      377.37      389.38      8.73 o 
 -10   4   5      138.51      133.27      4.16 o 
  -9   4   5        0.09       -0.92      1.27 o 
  -8   4   5       29.26       20.41      1.78 o 
  -7   4   5      769.86      743.15     12.36 o 
  -6   4   5      342.36      402.58      7.16 o 
  -5   4   5       82.43       76.04      2.57 o 
  -4   4   5      849.59      944.87     21.01 o 
  -3   4   5      388.97      385.72      6.85 o 
  -2   4   5      707.84      769.53     10.33 o 
  -1   4   5       34.66       33.03      2.29 o 
   0   4   5       52.64       45.18      1.52 o 
   1   4   5      132.18      119.66      3.95 o 
   2   4   5      603.63      566.43      8.93 o 
   3   4   5       16.78       21.95      1.80 o 
   4   4   5      984.45      999.03     17.62 o 
   5   4   5       12.36       11.63      1.39 o 
   6   4   5      141.85      142.77      3.66 o 
   7   4   5     1730.28     1742.12     53.23 o 
   8   4   5       96.24       88.90      3.67 o 
   9   4   5      130.54      139.93      4.82 o 
  10   4   5       85.43       83.55      4.95 o 
  11   4   5       24.55       21.54      4.58 o 
  12   4   5      391.32      402.38     27.51 o 
  13   4   5       92.01       88.24     21.78 o 
 -16   5   5        0.35       -4.71      4.71 o 
 -15   5   5      146.86      143.10      7.25 o 
 -14   5   5        2.15        5.32      4.09 o 
 -13   5   5       66.64       51.26      5.26 o 
 -12   5   5       20.86       19.41      4.84 o 
 -11   5   5        1.89       -1.13      3.12 o 
 -10   5   5       48.47       34.85      5.09 o 
  -9   5   5       41.78       40.08      3.69 o 
  -8   5   5      185.42      184.04     10.82 o 
  -7   5   5      121.82      112.42      5.22 o 
  -6   5   5      231.52      229.16      9.68 o 
  -5   5   5      311.89      297.51      7.64 o 
  -4   5   5      358.48      370.24      8.79 o 
  -3   5   5        0.01        2.77      1.41 o 
  -2   5   5       73.95       75.07      2.58 o 
  -1   5   5      586.12      592.43      9.24 o 
   0   5   5      759.66      782.54     11.77 o 
   1   5   5      269.96      262.75      6.88 o 
   2   5   5      129.20      136.31      3.78 o 
   3   5   5     1235.93     1268.40     24.40 o 
   4   5   5      327.82      332.95     10.95 o 
   5   5   5      146.92      157.09      5.03 o 
   6   5   5       21.92       17.35      2.88 o 
   7   5   5       10.58       11.70      2.52 o 
   8   5   5      125.32      131.38     11.08 o 
   9   5   5        7.07        7.91      2.80 o 
  10   5   5       85.27      106.93      6.01 o 
  11   5   5      194.64      186.96      8.73 o 
  12   5   5       37.75       32.26      8.79 o 
 -15   6   5       92.13       87.45      7.02 o 
 -14   6   5        0.02       -5.22      5.22 o 
 -13   6   5       25.71       19.36      5.02 o 
 -12   6   5      180.23      191.70      8.62 o 
 -11   6   5       54.41       53.92      5.19 o 
 -10   6   5       25.70       27.54      3.73 o 
  -9   6   5      701.12      730.31     24.45 o 
  -8   6   5       17.97       20.84      3.31 o 
  -7   6   5       57.90       59.84      3.59 o 
  -6   6   5      353.31      336.10     10.59 o 
  -5   6   5       50.89       47.44      3.24 o 
  -4   6   5      283.14      269.94      6.67 o 
  -3   6   5     1019.55     1076.76     22.46 o 
  -2   6   5      203.01      206.43      7.39 o 
  -1   6   5        5.09        2.48      1.57 o 
   0   6   5      397.41      386.17      8.70 o 
   1   6   5      591.70      584.80     18.85 o 
   2   6   5       37.14       39.35      2.79 o 
   3   6   5        1.08        0.61      2.25 o 
   4   6   5      284.66      299.23     12.48 o 
   5   6   5       84.71       81.71      8.79 o 
   6   6   5       19.17       18.88      4.20 o 
   7   6   5      337.87      358.72     11.60 o 
   8   6   5      332.07      353.94     14.07 o 
   9   6   5       86.33       90.44      6.06 o 
  10   6   5       47.19       38.52      5.37 o 
 -13   7   5       34.24       30.03      5.85 o 
 -12   7   5        9.99       22.71      6.98 o 
 -11   7   5       62.38       67.33      8.20 o 
 -10   7   5      347.27      356.34     14.71 o 
  -9   7   5      134.00      134.43      6.82 o 
  -8   7   5       48.74       56.45      8.28 o 
  -7   7   5      130.70      157.29      6.85 o 
  -6   7   5      121.68      126.60      5.61 o 
  -5   7   5       79.76       79.59      3.86 o 
  -4   7   5      550.82      566.01     19.23 o 
  -3   7   5      321.50      329.39      9.78 o 
  -2   7   5      241.61      247.38      8.07 o 
  -1   7   5        4.03        2.34      2.75 o 
   0   7   5       13.01       15.00      5.09 o 
   1   7   5       99.80      112.17      7.00 o 
   2   7   5       72.46       72.77      4.77 o 
   3   7   5      619.49      678.65     22.60 o 
   4   7   5       73.72       60.57      5.02 o 
   5   7   5      260.55      273.58     11.07 o 
   6   7   5        3.77        2.04      4.46 o 
   7   7   5       28.23       26.64      8.28 o 
   8   7   5      399.06      428.70     20.08 o 
 -10   8   5      149.90      141.59      9.97 o 
  -9   8   5       18.87       12.03      6.82 o 
  -8   8   5       17.68       23.16     10.95 o 
  -7   8   5       28.84       27.40      9.35 o 
  -6   8   5       42.04       30.31      6.10 o 
  -5   8   5       16.32       13.97      4.71 o 
  -4   8   5      138.75      161.02      7.80 o 
  -3   8   5        0.34        1.66      5.73 o 
  -2   8   5       11.05        9.58      3.57 o 
  -1   8   5       84.58       82.41      5.55 o 
   0   8   5       49.84       45.39      4.70 o 
   1   8   5        4.31        1.15      4.97 o 
   2   8   5       22.66       12.83      5.73 o 
   3   8   5      114.41      118.06     13.75 o 
   4   8   5       26.55       18.07      5.37 o 
   5   8   5       74.14       45.40      5.37 o 
  -3   9   5       51.59       29.73      7.35 o 
  -2   9   5      291.61      258.48     19.52 o 
  -1   9   5        2.92       -2.21      7.89 o 
 -18   0   6      293.83      308.17     15.03 o 
 -16   0   6      196.99      202.22      7.39 o 
 -14   0   6       82.77       81.25      5.09 o 
 -12   0   6      658.25      608.70     18.08 o 
 -10   0   6     2851.13     2821.18     70.04 o 
  -8   0   6     7042.62     7146.03    178.28 o 
  -6   0   6       17.06       13.50      1.02 o 
  -4   0   6      564.95      575.85      9.93 o 
  -2   0   6     4538.05     4389.80     68.51 o 
   0   0   6     7974.46     7955.18    139.82 o 
   2   0   6       54.92       95.76      2.29 o 
   4   0   6      910.78      919.42     17.57 o 
   6   0   6     2659.36     2663.53     52.72 o 
   8   0   6        2.50        0.51      1.78 o 
  10   0   6      451.55      442.65     15.79 o 
  12   0   6      504.29      528.73     27.00 o 
  14   0   6        2.95       -0.76      5.60 o 
 -19   1   6        0.19        5.71      6.75 o 
 -18   1   6      188.40      183.53      7.14 o 
 -17   1   6       55.57       58.91      4.84 o 
 -16   1   6        4.25        4.33      2.52 o 
 -15   1   6      307.25      321.82     11.46 o 
 -14   1   6      230.77      237.37      6.35 o 
 -13   1   6       38.01       31.65      2.39 o 
 -12   1   6       87.29       83.95      6.24 o 
 -11   1   6     1301.75     1338.68     25.29 o 
 -10   1   6      181.05      179.88      3.79 o 
  -9   1   6      982.92      915.37     14.97 o 
  -8   1   6       83.36       59.55      2.29 o 
  -7   1   6     1088.47     1208.89     14.35 o 
  -6   1   6     1015.28     1000.84     12.39 o 
  -5   1   6     4610.12     4840.94     60.30 o 
  -4   1   6     1280.73     1261.07     32.60 o 
  -3   1   6      443.24      376.06      6.11 o 
  -2   1   6       12.74       11.99      0.54 o 
  -1   1   6     1434.17     1364.18     15.57 o 
   0   1   6      991.06      993.60     11.49 o 
   1   1   6     6960.80     7261.70    118.05 o 
   2   1   6      596.24      610.95      8.40 o 
   3   1   6      202.64      189.69      3.95 o 
   4   1   6      305.70      302.66      4.38 o 
   5   1   6     1910.09     1886.45     25.81 o 
   6   1   6      308.12      288.36      5.29 o 
   7   1   6       38.66       36.09      2.04 o 
   8   1   6       13.79       12.66      2.67 o 
   9   1   6       18.26       17.92      2.16 o 
  10   1   6       56.74       54.51      4.46 o 
  11   1   6       18.23       12.04      5.09 o 
  12   1   6        3.18        4.97      3.02 o 
  13   1   6      154.07      142.71      8.01 o 
  14   1   6       28.52       19.25      5.07 o 
 -19   2   6        0.12       -2.04      4.46 o 
 -18   2   6       12.11        7.37      3.62 o 
 -17   2   6       44.78       43.66      3.51 o 
 -16   2   6      334.90      307.14     19.61 o 
 -15   2   6      567.93      592.35     15.28 o 
 -14   2   6        0.10        0.62      2.04 o 
 -13   2   6       48.80       42.70      2.68 o 
 -12   2   6      115.46      105.86      3.24 o 
 -11   2   6     3022.75     3139.69     60.27 o 
 -10   2   6        9.21        4.17      1.27 o 
  -9   2   6      141.96      162.18      3.30 o 
  -8   2   6     1270.50     1302.17     18.27 o 
  -7   2   6      390.59      371.08      5.21 o 
  -6   2   6       20.65       21.73      0.85 o 
  -5   2   6     3756.17     3959.23     60.11 o 
  -4   2   6      243.66      259.37      3.37 o 
  -3   2   6      174.21      152.42      4.97 o 
  -2   2   6      366.70      422.57      4.95 o 
  -1   2   6      307.23      324.22      4.21 o 
   0   2   6     4181.43     4345.48    120.21 o 
   1   2   6     1892.79     1940.81     21.55 o 
   2   2   6     3634.87     3699.19     44.41 o 
   3   2   6      231.04      230.51      3.53 o 
   4   2   6       71.87       56.91      1.57 o 
   5   2   6       15.68       16.07      2.16 o 
   6   2   6      780.08      796.27     11.49 o 
   7   2   6       51.09       53.16      1.65 o 
   8   2   6      373.52      351.44      7.16 o 
   9   2   6      130.53      116.80      4.10 o 
  10   2   6      233.81      221.36      6.74 o 
  11   2   6     1222.71     1333.46     61.38 o 
  12   2   6        1.57       -4.48      4.84 o 
  13   2   6      289.66      295.02     14.68 o 
  14   2   6        3.39       -4.05      5.13 o 
 -18   3   6        0.38        2.80      3.87 o 
 -17   3   6        2.82        6.00      3.16 o 
 -16   3   6       21.90       17.64      3.48 o 
 -15   3   6       60.97       55.05      4.05 o 
 -14   3   6      227.50      227.95     16.30 o 
 -13   3   6        7.31        4.10      2.35 o 
 -12   3   6      469.70      488.41     15.03 o 
 -11   3   6     1706.54     1770.23     31.50 o 
 -10   3   6       39.59       29.78      1.70 o 
  -9   3   6       29.59       32.01      1.65 o 
  -8   3   6      191.06      175.33      4.75 o 
  -7   3   6        1.59        7.09      1.02 o 
  -6   3   6     2797.95     2850.95     43.84 o 
  -5   3   6       10.58       11.92      0.98 o 
  -4   3   6      124.70      188.23      2.79 o 
  -3   3   6       76.02       68.33      2.04 o 
  -2   3   6      507.27      600.00      7.72 o 
  -1   3   6       51.92       38.65      1.16 o 
   0   3   6       11.23        7.97      0.90 o 
   1   3   6       61.61       81.13      5.35 o 
   2   3   6     3693.50     3812.92     96.02 o 
   3   3   6      678.08      703.08     11.59 o 
   4   3   6      178.44      155.95      2.91 o 
   5   3   6      337.62      314.14      7.77 o 
   6   3   6      899.54      913.72     14.61 o 
   7   3   6      544.35      539.10     10.76 o 
   8   3   6      126.89      119.49      4.67 o 
   9   3   6      835.92      842.61     26.74 o 
  10   3   6      133.94      160.20      6.56 o 
  11   3   6      275.17      277.74      9.42 o 
  12   3   6        0.02        0.90      5.22 o 
  13   3   6       20.01       16.57      4.33 o 
 -18   4   6        0.27       -1.10      4.46 o 
 -17   4   6       33.45       26.42      5.26 o 
 -16   4   6        5.56        1.85      3.87 o 
 -15   4   6       37.24       27.36      5.09 o 
 -14   4   6       24.90       14.94      4.46 o 
 -13   4   6      449.55      497.59     14.56 o 
 -12   4   6      123.49      125.20      4.52 o 
 -11   4   6      134.52      140.93      4.49 o 
 -10   4   6      631.93      615.71     12.47 o 
  -9   4   6     2265.17     2354.21     63.42 o 
  -8   4   6      237.50      219.60      5.11 o 
  -7   4   6      472.81      478.78     10.70 o 
  -6   4   6       92.89       75.86      2.42 o 
  -5   4   6       54.62       57.40      2.07 o 
  -4   4   6     3273.61     3460.10     75.90 o 
  -3   4   6      353.21      339.02      5.39 o 
  -2   4   6      368.68      309.09      4.77 o 
  -1   4   6      597.49      613.74      8.80 o 
   0   4   6     1427.24     1433.50     36.04 o 
   1   4   6       96.49       94.96      2.50 o 
   2   4   6       48.86       45.44      6.24 o 
   3   4   6      907.12      960.49     21.90 o 
   4   4   6      204.21      216.77      6.88 o 
   5   4   6     1060.19     1026.20     18.89 o 
   6   4   6      662.18      675.59     13.75 o 
   7   4   6     1243.03     1301.58     30.31 o 
   8   4   6      101.06       98.28      8.02 o 
   9   4   6      208.05      194.69      6.93 o 
  10   4   6        2.83        1.41      3.59 o 
  11   4   6        5.25        7.17      3.51 o 
  12   4   6      264.16      246.22     15.92 o 
 -16   5   6       49.41       35.53      4.99 o 
 -15   5   6        0.21        0.76      3.78 o 
 -14   5   6       23.25       25.75      5.22 o 
 -13   5   6        0.05        0.62      3.89 o 
 -12   5   6       34.68       34.92      4.04 o 
 -11   5   6        3.42       -0.57      5.73 o 
 -10   5   6       23.83       28.23      2.81 o 
  -9   5   6      667.13      694.37     18.22 o 
  -8   5   6        4.22        6.49      1.62 o 
  -7   5   6      161.24      172.79      5.69 o 
  -6   5   6      189.71      181.73      8.40 o 
  -5   5   6      642.49      658.63     13.96 o 
  -4   5   6       61.27       55.15      2.68 o 
  -3   5   6        9.54        7.21      1.74 o 
  -2   5   6       17.60       23.89      2.04 o 
  -1   5   6       15.08       16.74      1.15 o 
   0   5   6      535.29      561.62     10.19 o 
   1   5   6     1274.83     1264.15     36.80 o 
   2   5   6      249.96      266.59      9.68 o 
   3   5   6     1880.85     1964.28     41.69 o 
   4   5   6        3.05        3.42      3.06 o 
   5   5   6      489.20      476.69     10.98 o 
   6   5   6        9.57       14.68      2.97 o 
   7   5   6        0.12       -0.48      2.86 o 
   8   5   6        2.03        3.13      3.30 o 
   9   5   6       24.22       21.76      4.14 o 
  10   5   6       20.68       24.02      4.03 o 
  11   5   6       44.12       48.37      4.64 o 
 -15   6   6        0.05       -2.73      4.05 o 
 -14   6   6       97.07       90.52      6.55 o 
 -13   6   6      160.44      143.33      8.59 o 
 -12   6   6        2.60       10.54      5.09 o 
 -11   6   6       62.15       56.91      5.50 o 
 -10   6   6      566.91      603.41     17.50 o 
  -9   6   6        0.19        0.68      2.51 o 
  -8   6   6        2.66        3.09      2.26 o 
  -7   6   6        4.11        4.81      2.20 o 
  -6   6   6      618.92      589.78     37.44 o 
  -5   6   6      266.51      268.40     10.95 o 
  -4   6   6       14.86       15.20      2.54 o 
  -3   6   6      101.99       96.89      3.47 o 
  -2   6   6      348.68      375.33      8.66 o 
  -1   6   6      531.49      515.16     10.89 o 
   0   6   6      102.54      103.54      3.60 o 
   1   6   6        3.23        1.48      1.70 o 
   2   6   6      246.33      250.55      7.00 o 
   3   6   6       18.46       18.42      2.61 o 
   4   6   6       64.60       54.81      4.08 o 
   5   6   6      519.35      484.27     12.83 o 
   6   6   6     1094.30     1161.14     31.21 o 
   7   6   6        2.19       -4.09      4.09 o 
   8   6   6        2.91        3.76      3.72 o 
   9   6   6        7.13        4.71      4.21 o 
  10   6   6       24.40       33.28      6.02 o 
 -13   7   6        2.35        1.92      5.85 o 
 -12   7   6        0.07       -8.15      8.15 o 
 -11   7   6        0.23       14.99      6.82 o 
 -10   7   6      395.23      428.07     19.87 o 
  -9   7   6        0.11        0.78      4.43 o 
  -8   7   6      261.38      266.38     11.20 o 
  -7   7   6       23.72       17.14      3.06 o 
  -6   7   6       20.33       17.91      5.86 o 
  -5   7   6       63.03       67.59      3.70 o 
  -4   7   6       24.70       25.31      4.97 o 
  -3   7   6      316.60      287.34     10.15 o 
  -2   7   6      153.68      141.90      5.80 o 
  -1   7   6        0.46       -1.49      2.45 o 
   0   7   6        0.95       -0.44      2.79 o 
   1   7   6        3.75        1.03      3.12 o 
   2   7   6      324.89      328.53     11.26 o 
   3   7   6       29.15       25.71      8.40 o 
   4   7   6      192.30      177.21     14.52 o 
   5   7   6       73.57       80.56      8.15 o 
   6   7   6      171.38      173.00      9.57 o 
   7   7   6       25.06       22.93      5.79 o 
 -10   8   6       31.60       34.10     10.19 o 
  -9   8   6      251.36      266.51     19.91 o 
  -8   8   6       48.80       49.85      9.97 o 
  -7   8   6       25.21       24.02      9.60 o 
  -6   8   6      156.18      142.95     14.14 o 
  -5   8   6      140.97      143.24      8.45 o 
  -4   8   6      192.30      178.38      9.42 o 
  -3   8   6        9.00       -0.08      3.42 o 
  -2   8   6       14.97       15.24      7.64 o 
  -1   8   6      194.70      192.79     10.82 o 
   0   8   6       39.45       41.74      4.46 o 
   1   8   6      177.71      167.55      8.26 o 
   2   8   6       24.23       28.57      5.20 o 
   3   8   6       16.44       14.71      5.35 o 
   4   8   6        3.51        1.19      6.88 o 
 -19   0   7      242.40      229.98     14.26 o 
 -17   0   7       75.18       70.29      5.86 o 
 -15   0   7      509.34      527.46     17.06 o 
 -13   0   7       32.92       34.89      3.57 o 
 -11   0   7     3263.45     3324.70     91.18 o 
  -9   0   7       42.53       62.91      2.55 o 
  -7   0   7     3523.52     3730.16     62.14 o 
  -5   0   7      862.68      850.91     14.77 o 
  -3   0   7     1590.47     1526.85     24.45 o 
  -1   0   7     4581.40     4700.52     75.64 o 
   1   0   7     2393.41     2627.11     39.48 o 
   3   0   7     1261.42     1259.18     24.96 o 
   5   0   7      136.21      152.30      4.58 o 
   7   0   7      210.50      199.42      6.62 o 
   9   0   7      306.15      317.09     10.95 o 
  11   0   7      340.75      362.68     14.77 o 
  13   0   7      796.71      807.87     37.44 o 
 -19   1   7        0.83        0.68      3.11 o 
 -18   1   7        1.93       -1.38      4.08 o 
 -17   1   7       44.18       37.30      3.37 o 
 -16   1   7       37.27       43.53      3.48 o 
 -15   1   7       53.08       46.48      3.06 o 
 -14   1   7      217.36      222.94      8.15 o 
 -13   1   7       87.46       85.64      3.73 o 
 -12   1   7       10.33        5.06      3.69 o 
 -11   1   7       95.90       89.36      2.63 o 
 -10   1   7        0.18       -0.89      1.08 o 
  -9   1   7      626.91      605.79      9.42 o 
  -8   1   7        6.32       12.56      1.02 o 
  -7   1   7      272.01      310.64      4.77 o 
  -6   1   7     2859.41     3075.17     39.84 o 
  -5   1   7     3400.97     3709.08     49.03 o 
  -4   1   7      258.34      326.88      6.11 o 
  -3   1   7       90.11       97.49      1.59 o 
  -2   1   7      425.82      417.84      4.77 o 
  -1   1   7       12.01        7.12      0.89 o 
   0   1   7     1324.75     1357.39     14.77 o 
   1   1   7      355.66      360.28      4.14 o 
   2   1   7       93.80       81.93      1.46 o 
   3   1   7        0.06        1.70      0.68 o 
   4   1   7      213.43      187.93      4.97 o 
   5   1   7      164.09      154.85      3.60 o 
   6   1   7       45.18       45.25      4.97 o 
   7   1   7       22.16       23.25      1.88 o 
   8   1   7      848.75      856.31     15.23 o 
   9   1   7      232.42      224.25      5.94 o 
  10   1   7       57.84       59.65      7.39 o 
  11   1   7       25.23       17.50      3.69 o 
  12   1   7       80.06       77.40      5.74 o 
  13   1   7       78.68       60.11     14.01 o 
 -19   2   7       90.53       73.05      5.98 o 
 -18   2   7       28.64       25.47      3.84 o 
 -17   2   7        1.74       -1.18      2.86 o 
 -16   2   7        1.60       -1.53      2.52 o 
 -15   2   7      116.26      127.25      4.89 o 
 -14   2   7      666.25      679.53     15.03 o 
 -13   2   7      173.20      183.31      9.55 o 
 -12   2   7     1108.65     1092.21     19.64 o 
 -11   2   7      268.58      269.99      5.48 o 
 -10   2   7      387.18      383.55      6.71 o 
  -9   2   7       20.60        7.94      1.04 o 
  -8   2   7     1719.53     1771.11     26.95 o 
  -7   2   7      212.26      231.58      5.48 o 
  -6   2   7      865.91      852.32     12.69 o 
  -5   2   7        8.11        5.87      3.06 o 
  -4   2   7        9.82       15.97      0.76 o 
  -3   2   7       12.56        6.12      0.89 o 
  -2   2   7       19.43       10.63      0.89 o 
  -1   2   7      839.27      822.67     17.32 o 
   0   2   7     5126.32     5286.12    109.77 o 
   1   2   7       77.21      106.55      2.16 o 
   2   2   7       50.58       28.85      3.06 o 
   3   2   7       29.68       24.28      3.31 o 
   4   2   7        2.91        4.19      1.02 o 
   5   2   7      492.68      490.22      9.93 o 
   6   2   7      624.31      609.77      9.51 o 
   7   2   7      348.21      355.95      7.77 o 
   8   2   7       12.65       13.85      1.93 o 
   9   2   7        9.98        7.51      2.14 o 
  10   2   7      212.58      214.46      7.89 o 
  11   2   7      335.52      338.28     18.08 o 
  12   2   7        4.68       12.14      7.26 o 
  13   2   7        0.02        0.59     12.73 o 
 -19   3   7       10.59       15.06      5.99 o 
 -18   3   7        3.66       -3.88      4.33 o 
 -17   3   7       38.60       30.71      3.67 o 
 -16   3   7        8.19        0.76      3.31 o 
 -15   3   7      264.33      277.90      9.22 o 
 -14   3   7       78.26       69.37      5.73 o 
 -13   3   7      876.41      915.81     20.54 o 
 -12   3   7      539.88      514.58      9.30 o 
 -11   3   7       21.48       25.38      3.95 o 
 -10   3   7      518.30      545.29      9.14 o 
  -9   3   7     1120.38     1141.42     19.45 o 
  -8   3   7      234.63      214.09      4.41 o 
  -7   3   7     3227.76     3445.48     52.53 o 
  -6   3   7       50.11       48.51      2.55 o 
  -5   3   7       15.87        6.96      0.85 o 
  -4   3   7       49.22       40.38      2.16 o 
  -3   3   7      152.77      147.55      3.57 o 
  -2   3   7       17.09       20.01      1.15 o 
  -1   3   7     1305.54     1269.87     16.98 o 
   0   3   7      127.42      116.09      2.55 o 
   1   3   7     3180.59     3204.63     48.90 o 
   2   3   7       14.24       20.93      1.91 o 
   3   3   7     1488.14     1501.63     22.76 o 
   4   3   7      251.38      262.45      4.62 o 
   5   3   7      295.90      264.38      4.94 o 
   6   3   7      330.89      355.34      7.76 o 
   7   3   7      529.66      544.21     25.21 o 
   8   3   7       21.44       14.38      3.69 o 
   9   3   7     1063.37     1099.31     42.15 o 
  10   3   7       10.05       10.78      8.28 o 
  11   3   7        9.51       15.07      4.34 o 
  12   3   7       20.98       11.92      4.23 o 
 -18   4   7        6.50       10.68      4.75 o 
 -17   4   7        4.03        9.52      4.34 o 
 -16   4   7       85.69       91.64      7.79 o 
 -15   4   7      336.08      320.60     10.85 o 
 -14   4   7      114.04      112.04      8.53 o 
 -13   4   7      223.56      219.23      8.79 o 
 -12   4   7       88.19       87.66      3.95 o 
 -11   4   7      948.85      959.24     26.61 o 
 -10   4   7      253.13      226.76      5.44 o 
  -9   4   7      246.03      228.64      5.00 o 
  -8   4   7      462.10      409.54      9.93 o 
  -7   4   7      199.49      175.07      6.24 o 
  -6   4   7      210.88      203.10      7.51 o 
  -5   4   7      163.83      185.23      5.48 o 
  -4   4   7      254.46      252.46      4.49 o 
  -3   4   7      610.56      615.02      9.45 o 
  -2   4   7        7.43        3.59      1.04 o 
  -1   4   7      552.11      541.51      8.50 o 
   0   4   7      263.29      262.45      5.13 o 
   1   4   7      501.51      496.04      9.03 o 
   2   4   7      166.76      181.26      4.31 o 
   3   4   7     1030.55     1031.69     24.45 o 
   4   4   7       45.68       48.33      3.06 o 
   5   4   7      515.18      467.81     10.33 o 
   6   4   7      213.07      231.46      6.48 o 
   7   4   7      662.97      721.31     19.99 o 
   8   4   7       10.24        5.90      2.79 o 
   9   4   7       39.37       20.52      3.78 o 
  10   4   7      107.42      108.84      6.30 o 
  11   4   7       68.16       53.62      5.65 o 
 -17   5   7       76.40       56.63      9.17 o 
 -16   5   7      202.95      176.27      9.68 o 
 -15   5   7        1.38       -1.10      4.04 o 
 -14   5   7      124.53      122.05      6.91 o 
 -13   5   7       17.39       16.22      3.60 o 
 -12   5   7      716.48      755.55     22.02 o 
 -11   5   7      174.15      175.29     11.33 o 
 -10   5   7      586.23      628.55     18.18 o 
  -9   5   7     1141.53     1190.94     29.01 o 
  -8   5   7       48.16       40.76      2.70 o 
  -7   5   7      520.39      497.93     11.31 o 
  -6   5   7     1061.52     1098.44     24.94 o 
  -5   5   7       15.35       10.77      2.16 o 
  -4   5   7     1080.97     1034.91     21.17 o 
  -3   5   7      252.37      258.85      5.21 o 
  -2   5   7      477.95      472.84     19.61 o 
  -1   5   7      104.98      101.59      3.23 o 
   0   5   7       48.42       48.21      2.43 o 
   1   5   7      784.72      754.84     14.49 o 
   2   5   7      246.64      250.69     12.35 o 
   3   5   7       14.61        5.64      2.43 o 
   4   5   7     1165.16     1198.62     38.08 o 
   5   5   7        0.62       -2.34      2.34 o 
   6   5   7       71.82       60.74      8.02 o 
   7   5   7       49.80       45.43      4.84 o 
   8   5   7       53.41       41.69      4.59 o 
   9   5   7       87.58       72.46      6.88 o 
  10   5   7      117.24      120.47      7.02 o 
 -15   6   7      102.60       85.37      8.66 o 
 -14   6   7       68.57       63.57      7.39 o 
 -13   6   7       11.76        9.56      6.75 o 
 -12   6   7       31.41       22.36      5.22 o 
 -11   6   7      225.27      256.91     10.51 o 
 -10   6   7       21.50       28.93      6.62 o 
  -9   6   7      110.74      105.74      5.73 o 
  -8   6   7      219.73      206.71      7.64 o 
  -7   6   7      244.77      228.74      7.03 o 
  -6   6   7      103.93       87.06      5.99 o 
  -5   6   7       20.20       16.04      3.06 o 
  -4   6   7       51.71       50.87      3.69 o 
  -3   6   7        2.84        2.49      2.16 o 
  -2   6   7      101.23      102.35      4.23 o 
  -1   6   7      119.72      116.87      4.16 o 
   0   6   7     1698.42     1776.34     35.00 o 
   1   6   7        0.41        0.07      2.04 o 
   2   6   7      179.07      172.59      5.47 o 
   3   6   7       24.12       20.40      2.86 o 
   4   6   7        1.19        5.56      3.05 o 
   5   6   7      292.74      313.96     10.34 o 
   6   6   7       22.41       14.83      3.43 o 
   7   6   7       15.57       16.88      8.53 o 
   8   6   7       46.01       44.68      5.57 o 
   9   6   7        0.85       -4.57      4.57 o 
 -13   7   7      117.03      121.21     14.90 o 
 -12   7   7       84.16       91.21      8.37 o 
 -11   7   7        1.66       -0.46      4.95 o 
 -10   7   7       37.18       40.33      5.76 o 
  -9   7   7      149.56      155.59     10.52 o 
  -8   7   7       40.73       31.70      5.09 o 
  -7   7   7      516.79      580.17     27.51 o 
  -6   7   7       10.19       14.06      8.79 o 
  -5   7   7       57.91       56.49      4.43 o 
  -4   7   7        0.05        0.03      3.95 o 
  -3   7   7       42.55       43.04      8.28 o 
  -2   7   7       86.94       86.33      7.64 o 
  -1   7   7       16.70       11.10      3.69 o 
   0   7   7       18.48       16.24      3.31 o 
   1   7   7      103.71      116.62      6.50 o 
   2   7   7       20.27       25.94      8.66 o 
   3   7   7       15.80       13.24      4.50 o 
   4   7   7       48.71       52.40      5.87 o 
   5   7   7      205.91      194.95     10.04 o 
   6   7   7       19.73       17.74      5.00 o 
   7   7   7       26.71       32.29      5.62 o 
  -9   8   7        0.18        5.28      7.95 o 
  -8   8   7       25.80       22.87      7.80 o 
  -7   8   7        5.78       16.13      6.49 o 
  -6   8   7       14.95        5.12      4.25 o 
  -5   8   7       27.16       28.34      5.09 o 
  -4   8   7       90.88       94.33      7.08 o 
  -3   8   7        3.36        3.43      5.05 o 
  -2   8   7       38.79       46.75      8.66 o 
  -1   8   7        2.25        1.66      3.42 o 
   0   8   7      343.13      345.42     13.70 o 
   1   8   7      137.89      128.17      7.59 o 
   2   8   7       34.20       28.54      5.86 o 
   3   8   7       79.51       57.14      6.21 o 
 -20   0   8       53.73       45.08      7.64 o 
 -18   0   8       44.88       57.05      5.60 o 
 -16   0   8       13.20       14.01      3.31 o 
 -14   0   8      987.34      980.04     27.76 o 
 -12   0   8     4009.72     3888.32    115.63 o 
 -10   0   8       57.20       49.15      2.29 o 
  -8   0   8     7345.34     7882.85    277.10 o 
  -6   0   8     2831.51     2553.50     43.04 o 
  -4   0   8     1573.58     1501.64     25.21 o 
  -2   0   8      596.07      669.57     10.44 o 
   0   0   8     2393.36     2247.11     37.18 o 
   2   0   8      604.66      504.54     10.19 o 
   4   0   8     7700.84     7730.54    175.23 o 
   6   0   8      101.79       93.73      4.33 o 
   8   0   8      686.34      683.58     21.39 o 
  10   0   8     1031.29     1095.92     33.11 o 
  12   0   8      335.47      285.25     15.54 o 
 -20   1   8        0.62        2.52      5.99 o 
 -19   1   8        0.04       -3.59      3.59 o 
 -18   1   8      112.66      105.21      5.18 o 
 -17   1   8        3.32        7.21      3.30 o 
 -16   1   8        3.60        1.37      4.33 o 
 -15   1   8       49.76       38.88      4.84 o 
 -14   1   8      116.11      113.43      4.57 o 
 -13   1   8      912.13      959.14     20.91 o 
 -12   1   8      157.77      158.95      4.52 o 
 -11   1   8       57.35       54.82      2.16 o 
 -10   1   8       33.89       34.15      2.67 o 
  -9   1   8      120.66      111.08      2.43 o 
  -8   1   8        0.12        0.00      0.76 o 
  -7   1   8      771.53      788.84     13.03 o 
  -6   1   8       36.71       39.39      1.34 o 
  -5   1   8     1508.57     1569.07     20.56 o 
  -4   1   8       94.08      115.63      1.77 o 
  -3   1   8      199.29      209.57      3.05 o 
  -2   1   8      717.36      717.19      7.92 o 
  -1   1   8      670.87      698.83      7.56 o 
   0   1   8      196.51      190.10      2.61 o 
   1   1   8     1115.17     1106.78     13.85 o 
   2   1   8      730.52      792.91      9.96 o 
   3   1   8      326.03      309.19      4.99 o 
   4   1   8       28.02       21.29      1.97 o 
   5   1   8       64.11       47.41      2.34 o 
   6   1   8       32.32       30.75      1.96 o 
   7   1   8       29.65       25.82      2.32 o 
   8   1   8      553.47      594.73     12.16 o 
   9   1   8      423.25      447.92     10.43 o 
  10   1   8      152.14      150.44     16.81 o 
  11   1   8      143.76      153.17      7.59 o 
  12   1   8       18.09       14.84      4.65 o 
 -19   2   8        2.00       -1.02      4.10 o 
 -18   2   8      101.41       99.15      5.74 o 
 -17   2   8      165.23      194.37      7.90 o 
 -16   2   8       16.80       13.19      3.69 o 
 -15   2   8        2.83        2.49      2.02 o 
 -14   2   8      644.91      664.27     16.05 o 
 -13   2   8        1.22        1.55      2.93 o 
 -12   2   8      187.12      189.98      4.58 o 
 -11   2   8     3532.51     3528.43     66.21 o 
 -10   2   8        0.23        0.96      0.93 o 
  -9   2   8      226.01      218.27      4.04 o 
  -8   2   8       24.64       21.19      1.40 o 
  -7   2   8       28.65       45.34      2.07 o 
  -6   2   8      145.21      160.71      4.46 o 
  -5   2   8       46.95       36.15      1.66 o 
  -4   2   8       22.36       20.25      1.08 o 
  -3   2   8      875.76      827.18     22.67 o 
  -2   2   8     4413.41     4749.84     58.96 o 
  -1   2   8     3697.59     3744.30     44.45 o 
   0   2   8        1.94        0.64      0.89 o 
   1   2   8        6.54        3.87      0.80 o 
   2   2   8      372.87      379.32      5.02 o 
   3   2   8       61.01       57.85      2.00 o 
   4   2   8        9.90       10.27      1.18 o 
   5   2   8      353.35      369.36      6.13 o 
   6   2   8      208.58      206.21      5.23 o 
   7   2   8      177.02      202.81      9.55 o 
   8   2   8       21.77       14.54      2.68 o 
   9   2   8       56.96       52.16      6.49 o 
  10   2   8       24.06       21.55      3.87 o 
  11   2   8        0.56        3.23      6.88 o 
  12   2   8        1.70       -5.23      5.23 o 
 -19   3   8        9.58       14.19      8.53 o 
 -18   3   8       28.12       28.44      4.62 o 
 -17   3   8       18.41       18.62      4.16 o 
 -16   3   8      266.71      279.30     18.08 o 
 -15   3   8       68.52       65.21      7.26 o 
 -14   3   8      668.79      662.30     40.75 o 
 -13   3   8       84.54       86.53      4.03 o 
 -12   3   8     1312.97     1309.96     28.84 o 
 -11   3   8      592.84      593.21     10.08 o 
 -10   3   8      139.42      134.53      3.28 o 
  -9   3   8     1152.44     1187.49     21.95 o 
  -8   3   8      635.16      658.03     10.26 o 
  -7   3   8      288.08      303.68      5.44 o 
  -6   3   8       33.51       21.55      0.73 o 
  -5   3   8      111.95       74.23      1.78 o 
  -4   3   8       21.32       19.81      0.98 o 
  -3   3   8      533.22      533.98      8.02 o 
  -2   3   8      398.49      377.69      5.75 o 
  -1   3   8        1.01        1.15      1.15 o 
   0   3   8        1.73       -0.13      1.15 o 
   1   3   8      226.24      240.43      4.77 o 
   2   3   8       18.43       14.52      0.88 o 
   3   3   8        0.75        0.02      0.93 o 
   4   3   8      337.88      316.07      6.03 o 
   5   3   8       22.67       19.03      2.55 o 
   6   3   8      396.55      355.43      8.41 o 
   7   3   8      808.35      822.60     17.90 o 
   8   3   8      252.98      230.34      7.83 o 
   9   3   8     1071.40     1122.81     25.38 o 
  10   3   8      416.20      415.94     18.85 o 
  11   3   8        1.88        2.59      3.95 o 
 -18   4   8        6.91        9.69      5.44 o 
 -17   4   8       54.79       55.51      6.75 o 
 -16   4   8      145.82      145.74      9.30 o 
 -15   4   8      252.75      259.28     13.12 o 
 -14   4   8      431.70      483.26     14.50 o 
 -13   4   8      601.60      612.70     15.12 o 
 -12   4   8      448.64      470.66     10.66 o 
 -11   4   8        9.40        8.92      3.18 o 
 -10   4   8      438.42      443.16     11.23 o 
  -9   4   8      407.23      394.25      8.96 o 
  -8   4   8     1045.40     1029.82     21.23 o 
  -7   4   8      134.38      134.79      5.09 o 
  -6   4   8      176.90      193.75      4.59 o 
  -5   4   8      252.30      260.00      5.29 o 
  -4   4   8       69.93       75.16      2.25 o 
  -3   4   8       48.66       58.60      1.80 o 
  -2   4   8      178.28      169.19      3.82 o 
  -1   4   8      862.90      881.62     13.95 o 
   0   4   8       94.61       96.27      7.77 o 
   1   4   8       63.60       67.39      2.34 o 
   2   4   8      136.94      128.77      4.20 o 
   3   4   8        2.86        2.04      1.70 o 
   4   4   8      307.08      286.21      7.26 o 
   5   4   8      374.54      363.03      9.21 o 
   6   4   8        1.54       -2.63      2.63 o 
   7   4   8        0.27        1.83      2.43 o 
   8   4   8       93.74      103.68      5.65 o 
   9   4   8       10.62       11.08      3.73 o 
  10   4   8      140.29      146.82     13.37 o 
  11   4   8       81.62       54.63      6.30 o 
 -17   5   8      160.87      159.09     10.30 o 
 -16   5   8      201.99      210.52     11.69 o 
 -15   5   8        1.98        5.36      8.40 o 
 -14   5   8        0.32        3.92      4.58 o 
 -13   5   8      680.14      719.40     21.17 o 
 -12   5   8      106.52       99.28     14.52 o 
 -11   5   8       80.54       69.61      4.25 o 
 -10   5   8       24.26       24.93      4.20 o 
  -9   5   8       91.52       81.15      4.03 o 
  -8   5   8      347.78      352.70      9.48 o 
  -7   5   8      141.06      147.82      8.40 o 
  -6   5   8       54.38       67.97      4.46 o 
  -5   5   8     1643.31     1725.97     38.69 o 
  -4   5   8       14.90       14.96      2.55 o 
  -3   5   8      770.32      756.47     12.21 o 
  -2   5   8      336.18      311.06      7.13 o 
  -1   5   8      151.23      161.20      4.16 o 
   0   5   8       17.99       14.38      2.29 o 
   1   5   8       11.64       13.48      2.07 o 
   2   5   8      568.61      538.98     12.04 o 
   3   5   8     1142.68     1214.82     27.84 o 
   4   5   8      364.42      377.60      8.85 o 
   5   5   8        0.05       -2.19      2.79 o 
   6   5   8      103.29       99.04     10.44 o 
   7   5   8        6.22        6.89      3.30 o 
   8   5   8       31.09       27.58      3.95 o 
   9   5   8      136.24      113.03     12.48 o 
 -15   6   8       66.70       51.49      6.48 o 
 -14   6   8       21.78       21.43      4.41 o 
 -13   6   8       35.11       33.99      5.21 o 
 -12   6   8      133.12      171.47      8.20 o 
 -11   6   8      178.64      192.23      9.79 o 
 -10   6   8        0.03       -0.69      2.65 o 
  -9   6   8       27.93       27.95      3.92 o 
  -8   6   8      240.15      232.01      9.30 o 
  -7   6   8       10.54        7.62      5.86 o 
  -6   6   8       11.60       11.18      2.50 o 
  -5   6   8       43.27       32.20      2.93 o 
  -4   6   8      291.17      295.35      8.01 o 
  -3   6   8      485.61      463.04     21.90 o 
  -2   6   8      426.06      425.13      9.60 o 
  -1   6   8       16.10       18.40      5.22 o 
   0   6   8      186.62      177.50      5.73 o 
   1   6   8       91.24       95.09      4.41 o 
   2   6   8      447.79      427.19     12.47 o 
   3   6   8       19.53       18.41      3.06 o 
   4   6   8       38.92       30.39      3.51 o 
   5   6   8      135.51      124.81      5.76 o 
   6   6   8        1.79        4.34      3.24 o 
   7   6   8      264.60      274.76     12.57 o 
   8   6   8       10.59        4.10      4.02 o 
 -13   7   8       26.68       26.17      6.67 o 
 -12   7   8      266.58      308.07     13.94 o 
 -11   7   8      112.27       88.20      7.82 o 
 -10   7   8       40.51       49.53      7.22 o 
  -9   7   8      536.53      538.86     22.20 o 
  -8   7   8      205.91      228.03     10.18 o 
  -7   7   8        2.48        6.76     10.06 o 
  -6   7   8        2.77       -3.06      5.09 o 
  -5   7   8       17.49       10.17      5.22 o 
  -4   7   8       14.58       17.70      3.82 o 
  -3   7   8       41.88       35.34      3.43 o 
  -2   7   8      923.80      947.15     25.64 o 
  -1   7   8        0.16       -2.57      2.57 o 
   0   7   8        0.13       -1.29      4.58 o 
   1   7   8      322.49      323.19     11.71 o 
   2   7   8        7.36        9.65      4.34 o 
   3   7   8      266.39      275.88     12.77 o 
   4   7   8       19.46       12.37      6.27 o 
   5   7   8       11.09        9.06      4.83 o 
   6   7   8       42.47       36.54      6.23 o 
  -9   8   8       82.57       96.67     10.99 o 
  -8   8   8        1.66       -0.69      7.76 o 
  -7   8   8        1.03        0.40      6.78 o 
  -6   8   8        0.75        2.39      4.37 o 
  -5   8   8        1.63        7.23      4.74 o 
  -4   8   8        9.08       10.16     13.75 o 
  -3   8   8       63.26       56.49      5.88 o 
  -2   8   8       20.89       32.31      5.74 o 
  -1   8   8       52.70       36.01      8.79 o 
   0   8   8        0.32       -5.46      5.54 o 
   1   8   8      332.93      309.00     28.27 o 
   2   8   8       72.84       71.29      8.98 o 
 -19   0   9      371.58      396.80     20.63 o 
 -17   0   9      297.38      311.74     11.97 o 
 -15   0   9      134.42      162.75      6.62 o 
 -13   0   9      166.48      178.03      6.37 o 
 -11   0   9      248.05      225.91      7.39 o 
  -9   0   9     2186.96     2273.09     50.17 o 
  -7   0   9      180.12      293.91      7.64 o 
  -5   0   9      178.77      188.98      3.82 o 
  -3   0   9      396.58      448.25      8.40 o 
  -1   0   9      950.86      941.58     16.05 o 
   1   0   9      872.58      837.92     16.55 o 
   3   0   9      382.17      356.05      8.66 o 
   5   0   9      336.93      348.67     10.44 o 
   7   0   9      133.57      122.76      5.86 o 
   9   0   9      277.40      263.86     11.46 o 
  11   0   9      132.98      139.06      9.68 o 
 -20   1   9       34.13       26.85      4.84 o 
 -19   1   9        0.03       -0.60      3.37 o 
 -18   1   9       63.72       58.04      5.36 o 
 -17   1   9      402.94      407.93     12.10 o 
 -16   1   9       46.62       37.61      3.55 o 
 -15   1   9      518.23      515.78     13.76 o 
 -14   1   9     2299.86     2358.73     47.66 o 
 -13   1   9      313.85      313.53     15.15 o 
 -12   1   9      456.84      459.07      8.69 o 
 -11   1   9        7.06       11.04      4.84 o 
 -10   1   9       19.47       15.84      1.66 o 
  -9   1   9      399.48      367.74     10.31 o 
  -8   1   9        3.67        2.78      0.68 o 
  -7   1   9     1354.63     1282.14     19.29 o 
  -6   1   9      527.29      454.00      6.96 o 
  -5   1   9      457.50      464.61      5.57 o 
  -4   1   9     2838.69     2889.44     68.13 o 
  -3   1   9        2.05        0.67      0.66 o 
  -2   1   9      366.73      323.33      4.32 o 
  -1   1   9     1093.23     1033.11     12.34 o 
   0   1   9     1163.26     1217.79     21.39 o 
   1   1   9     1833.13     1837.34     24.87 o 
   2   1   9       87.49       66.64      1.78 o 
   3   1   9       15.82       15.00      1.50 o 
   4   1   9        3.55        3.51      1.78 o 
   5   1   9      240.45      227.53      5.80 o 
   6   1   9     1320.71     1335.88     26.49 o 
   7   1   9       56.17       66.28      4.58 o 
   8   1   9      306.89      317.38      8.87 o 
   9   1   9        2.21        0.38      2.88 o 
  10   1   9      167.06      181.21      8.79 o 
  11   1   9       19.06       12.74      4.65 o 
  12   1   9        5.13        6.91      5.73 o 
 -19   2   9      150.59      151.27      7.81 o 
 -18   2   9      220.65      248.26     10.45 o 
 -17   2   9        1.58        3.82      3.37 o 
 -16   2   9       30.15       27.26      2.75 o 
 -15   2   9        1.51       -0.62      1.93 o 
 -14   2   9        1.31        0.51      1.98 o 
 -13   2   9       32.35       26.92      2.52 o 
 -12   2   9      572.78      579.06     11.07 o 
 -11   2   9        0.94        0.31      2.16 o 
 -10   2   9     2569.09     2619.60     45.24 o 
  -9   2   9       37.37       26.41      2.02 o 
  -8   2   9        0.43        5.25      2.07 o 
  -7   2   9       92.23       70.38      5.86 o 
  -6   2   9      165.96      142.00      2.93 o 
  -5   2   9      249.82      235.94      4.05 o 
  -4   2   9     2163.50     2174.03     30.95 o 
  -3   2   9     1024.98     1133.41     23.18 o 
  -2   2   9      234.70      210.61      3.05 o 
  -1   2   9       63.64       85.78      1.77 o 
   0   2   9        0.48        1.41      0.80 o 
   1   2   9      338.68      323.28      9.81 o 
   2   2   9      159.08      140.34      2.92 o 
   3   2   9      125.50      118.46      5.86 o 
   4   2   9      996.57      961.27     21.65 o 
   5   2   9       22.85       23.31      3.18 o 
   6   2   9     1145.76     1173.93     23.98 o 
   7   2   9       82.41       84.14      4.41 o 
   8   2   9      190.30      189.26     16.68 o 
   9   2   9        3.97        1.81      3.55 o 
  10   2   9      235.57      224.40     13.50 o 
  11   2   9      407.61      420.24     17.70 o 
 -19   3   9       96.69       98.39      6.97 o 
 -18   3   9       61.92       65.59      8.02 o 
 -17   3   9        0.18        3.32      5.73 o 
 -16   3   9       58.07       50.97      4.74 o 
 -15   3   9      184.19      177.53      9.17 o 
 -14   3   9      770.29      787.91     18.30 o 
 -13   3   9     1012.32     1066.84     22.12 o 
 -12   3   9     1287.16     1293.07     25.98 o 
 -11   3   9      767.65      777.58     17.96 o 
 -10   3   9      868.96      874.90     15.39 o 
  -9   3   9        2.58        2.47      0.76 o 
  -8   3   9       48.26       50.70      2.55 o 
  -7   3   9      100.27      102.89      3.78 o 
  -6   3   9       50.54       45.05      1.88 o 
  -5   3   9      342.01      319.97      5.67 o 
  -4   3   9      182.34      177.29      3.42 o 
  -3   3   9     1458.61     1453.82     22.24 o 
  -2   3   9      199.81      198.65      3.59 o 
  -1   3   9      124.30      107.37      2.34 o 
   0   3   9        7.58        9.94      2.29 o 
   1   3   9      424.50      460.48      7.16 o 
   2   3   9      782.20      779.13     12.30 o 
   3   3   9      208.71      216.26      6.37 o 
   4   3   9      285.13      308.60      9.30 o 
   5   3   9      373.04      395.65     14.77 o 
   6   3   9      136.62      121.65      7.39 o 
   7   3   9      180.66      182.62      6.84 o 
   8   3   9      615.05      627.94     15.98 o 
   9   3   9      420.19      427.19     15.41 o 
  10   3   9      324.37      307.67     12.76 o 
  11   3   9      245.31      256.04     16.17 o 
 -18   4   9       49.40       45.43      6.67 o 
 -17   4   9        0.21        3.45      5.08 o 
 -16   4   9       97.25      107.51     17.96 o 
 -15   4   9      340.14      373.82     20.50 o 
 -14   4   9       76.43       66.76      4.16 o 
 -13   4   9       25.74       26.91      3.16 o 
 -12   4   9      216.00      196.07      6.57 o 
 -11   4   9       60.70       60.33      3.66 o 
 -10   4   9       86.99       67.39      3.05 o 
  -9   4   9      443.29      456.41     11.87 o 
  -8   4   9      433.35      427.37     10.09 o 
  -7   4   9       29.38       18.37      5.35 o 
  -6   4   9      204.30      198.69      4.70 o 
  -5   4   9      504.87      519.87      8.80 o 
  -4   4   9      121.41      107.71      2.68 o 
  -3   4   9       34.14       46.97      1.70 o 
  -2   4   9      758.11      786.89     12.60 o 
  -1   4   9       89.25       81.41      2.52 o 
   0   4   9      252.95      260.11      5.99 o 
   1   4   9      232.18      238.87      5.39 o 
   2   4   9      112.48       86.47      3.55 o 
   3   4   9      101.41       88.47      3.77 o 
   4   4   9     1476.86     1504.38     30.46 o 
   5   4   9      124.55      133.63      5.60 o 
   6   4   9       83.87       86.60     15.28 o 
   7   4   9        1.12       -3.23      3.23 o 
   8   4   9       11.59        9.68      5.22 o 
   9   4   9      397.75      391.95     14.77 o 
  10   4   9        9.18        4.11      5.35 o 
 -17   5   9      174.83      168.58      9.96 o 
 -16   5   9        8.97        0.91      4.94 o 
 -15   5   9       88.86       75.61      6.00 o 
 -14   5   9      521.32      572.34     19.21 o 
 -13   5   9        0.51        3.25      3.98 o 
 -12   5   9      498.57      479.90     21.27 o 
 -11   5   9       33.45       26.18      4.97 o 
 -10   5   9      250.04      260.02     14.64 o 
  -9   5   9      162.23      159.45      6.82 o 
  -8   5   9      238.21      251.30      9.17 o 
  -7   5   9        0.04        3.37      2.25 o 
  -6   5   9      349.74      328.64      7.43 o 
  -5   5   9      845.06      810.05     15.30 o 
  -4   5   9      405.35      400.76      9.30 o 
  -3   5   9        0.44        0.55      1.22 o 
  -2   5   9      723.09      698.18     13.29 o 
  -1   5   9      234.18      235.24      5.57 o 
   0   5   9      672.96      674.30     21.14 o 
   1   5   9      242.06      241.43      7.39 o 
   2   5   9        1.17        0.44      1.93 o 
   3   5   9       99.24       87.29      4.21 o 
   4   5   9       18.88       21.26      2.88 o 
   5   5   9      330.02      328.26     10.35 o 
   6   5   9      207.27      194.07      7.65 o 
   7   5   9       13.17       16.07      3.73 o 
   8   5   9      129.92      112.77     18.21 o 
 -15   6   9      135.95      154.04      9.21 o 
 -14   6   9       22.29       18.90      4.76 o 
 -13   6   9       37.25       31.80      5.14 o 
 -12   6   9      146.71      140.16     11.84 o 
 -11   6   9      121.20      125.27     11.59 o 
 -10   6   9      152.39      171.90      8.25 o 
  -9   6   9       25.62       32.92      5.73 o 
  -8   6   9       73.71       78.09      5.35 o 
  -7   6   9      399.08      395.35     13.56 o 
  -6   6   9        4.28        5.78      3.12 o 
  -5   6   9        3.31        6.05      3.31 o 
  -4   6   9      106.70      111.57      6.24 o 
  -3   6   9       10.63        5.70      2.26 o 
  -2   6   9      585.75      619.29     13.56 o 
  -1   6   9       33.64       27.94      2.87 o 
   0   6   9        7.37       10.01      3.31 o 
   1   6   9      242.42      234.05     14.01 o 
   2   6   9        2.48       -2.95      3.37 o 
   3   6   9       35.63       24.09      3.79 o 
   4   6   9        2.55       -3.22      3.62 o 
   5   6   9       34.03       19.88      4.97 o 
   6   6   9      243.24      224.62     11.07 o 
   7   6   9        0.36       -3.11      6.42 o 
 -12   7   9       50.11       65.12      6.66 o 
 -11   7   9      157.68      168.57     10.45 o 
 -10   7   9       31.20       22.56      5.05 o 
  -9   7   9       56.10       36.91      7.77 o 
  -8   7   9       36.89       23.17      5.00 o 
  -7   7   9        9.15        6.91     15.54 o 
  -6   7   9      116.20      104.53      6.88 o 
  -5   7   9        9.68        8.03      4.32 o 
  -4   7   9       95.52       93.29      6.85 o 
  -3   7   9      701.30      737.27     25.95 o 
  -2   7   9        1.93        4.86      4.97 o 
  -1   7   9      198.47      211.93      8.55 o 
   0   7   9       51.22       59.76     12.10 o 
   1   7   9       89.92       89.13     16.68 o 
   2   7   9       12.19       14.65      5.08 o 
   3   7   9      220.65      215.04     11.50 o 
   4   7   9        0.02       -5.19      5.19 o 
  -8   8   9       13.83       22.75      7.11 o 
  -7   8   9        3.29        3.04      6.40 o 
  -6   8   9        0.60        7.20      4.87 o 
  -5   8   9       62.07       59.83      9.81 o 
  -4   8   9        0.25        2.65      4.83 o 
  -3   8   9       54.79       43.55      5.74 o 
  -2   8   9      379.91      415.45     18.59 o 
  -1   8   9      278.39      269.27     13.24 o 
   0   8   9       16.62       11.33     12.73 o 
 -20   0  10        8.47        8.40      6.37 o 
 -18   0  10      332.85      404.19     17.06 o 
 -16   0  10      105.84      105.44      6.37 o 
 -14   0  10      260.31      268.19      9.93 o 
 -12   0  10        0.26        1.27      2.04 o 
 -10   0  10       75.63       86.59      3.06 o 
  -8   0  10     1007.00     1082.93     26.23 o 
  -6   0  10        0.09        0.00      1.27 o 
  -4   0  10      965.37     1017.99     17.83 o 
  -2   0  10     1502.15     1470.82     25.72 o 
   0   0  10        0.22        2.29      1.27 o 
   2   0  10     1796.59     1729.08     46.35 o 
   4   0  10     1262.74     1083.19     25.47 o 
   6   0  10      676.71      707.27     22.41 o 
   8   0  10      154.85      177.52      7.64 o 
  10   0  10       60.27       38.71      7.39 o 
 -20   1  10        2.92        9.40      5.67 o 
 -19   1  10        5.37        3.63      3.86 o 
 -18   1  10       28.38       25.82      4.12 o 
 -17   1  10       53.50       49.43      4.96 o 
 -16   1  10       43.49       41.03      4.58 o 
 -15   1  10      325.15      322.66      8.79 o 
 -14   1  10      554.58      541.66     13.09 o 
 -13   1  10        0.34       -1.27      1.62 o 
 -12   1  10       15.15       14.92      2.42 o 
 -11   1  10       47.03       41.01      1.80 o 
 -10   1  10       21.60       13.18      1.08 o 
  -9   1  10      262.88      237.51      4.77 o 
  -8   1  10       58.63       50.68      5.35 o 
  -7   1  10      890.42      818.05     12.06 o 
  -6   1  10      188.68      200.02      4.13 o 
  -5   1  10      106.04      128.97      2.20 o 
  -4   1  10      356.44      382.01      5.63 o 
  -3   1  10       58.72       49.78      1.34 o 
  -2   1  10      275.52      252.06      4.58 o 
  -1   1  10      731.66      644.60      8.01 o 
   0   1  10       39.42       37.07      1.26 o 
   1   1  10     2596.46     2626.99     35.79 o 
   2   1  10      222.18      222.96      4.10 o 
   3   1  10      272.56      267.13      5.80 o 
   4   1  10      163.40      160.16      4.57 o 
   5   1  10        0.08       -0.76      3.06 o 
   6   1  10       76.31       71.91      4.46 o 
   7   1  10      655.55      686.92     22.67 o 
   8   1  10       10.25        4.60      3.57 o 
   9   1  10      142.43      162.18      7.69 o 
  10   1  10      388.99      409.92     18.81 o 
  11   1  10      398.31      446.73     24.58 o 
 -19   2  10      419.44      446.13     16.00 o 
 -18   2  10        9.20        4.53      3.72 o 
 -17   2  10        2.26        2.07      3.47 o 
 -16   2  10      275.49      281.95     12.10 o 
 -15   2  10      947.61      993.86     27.35 o 
 -14   2  10      140.71      154.08      5.99 o 
 -13   2  10       58.00       55.86      4.33 o 
 -12   2  10      311.29      327.29      8.10 o 
 -11   2  10       50.52       43.75      2.12 o 
 -10   2  10      527.68      548.56     11.92 o 
  -9   2  10      147.84      133.51      8.02 o 
  -8   2  10       28.84       33.04      3.18 o 
  -7   2  10      449.22      469.87      9.42 o 
  -6   2  10      587.41      598.84      9.00 o 
  -5   2  10       62.78       62.64      3.95 o 
  -4   2  10        5.17        6.57      0.88 o 
  -3   2  10       96.87       81.25      1.80 o 
  -2   2  10      964.42     1018.90     13.95 o 
  -1   2  10       46.83       36.18      1.26 o 
   0   2  10       37.11       43.88      2.04 o 
   1   2  10     1215.86     1232.70     18.85 o 
   2   2  10       39.62       43.36      1.50 o 
   3   2  10     1045.02      980.14     17.62 o 
   4   2  10      108.83      107.75      8.91 o 
   5   2  10       16.97       13.33      2.20 o 
   6   2  10       25.14       23.70      2.88 o 
   7   2  10       48.35       39.95      4.09 o 
   8   2  10      118.05      120.85     13.88 o 
   9   2  10      125.93      146.10      7.65 o 
  10   2  10        9.55        8.19      4.51 o 
 -19   3  10       11.78        7.33      7.51 o 
 -18   3  10        1.60        0.65      9.30 o 
 -17   3  10       40.32       30.53      4.12 o 
 -16   3  10       70.00       63.37      6.37 o 
 -15   3  10       66.23       62.70      5.22 o 
 -14   3  10     1196.12     1261.54     29.01 o 
 -13   3  10      324.88      315.43      9.08 o 
 -12   3  10       40.42       33.87      2.97 o 
 -11   3  10        0.46        1.36      2.07 o 
 -10   3  10       58.46       55.87      3.33 o 
  -9   3  10       14.79       12.01      2.43 o 
  -8   3  10      382.21      381.16     10.70 o 
  -7   3  10        8.43        9.34      2.16 o 
  -6   3  10      592.39      578.27      9.72 o 
  -5   3  10      219.79      229.36      4.96 o 
  -4   3  10      567.37      573.75      9.22 o 
  -3   3  10      146.13      153.67      3.23 o 
  -2   3  10      612.48      619.91     10.22 o 
  -1   3  10      197.49      198.25      7.77 o 
   0   3  10       62.96       51.90      1.96 o 
   1   3  10       36.37       28.64      1.65 o 
   2   3  10      150.56      137.49      3.51 o 
   3   3  10      132.35      143.19      6.62 o 
   4   3  10       73.35       77.87      4.08 o 
   5   3  10      274.18      272.83      7.76 o 
   6   3  10        1.48       -2.42      2.61 o 
   7   3  10        4.25        2.21      3.73 o 
   8   3  10        0.56       -0.90      3.91 o 
   9   3  10      108.63      101.74      9.04 o 
  10   3  10      463.14      496.21     19.75 o 
 -18   4  10      129.71      125.38      9.76 o 
 -17   4  10        2.29        4.21      4.64 o 
 -16   4  10       71.44       53.71      6.15 o 
 -15   4  10       13.55        5.89      4.77 o 
 -14   4  10        4.45        0.00     11.97 o 
 -13   4  10      135.75      148.41      5.91 o 
 -12   4  10       82.76       79.58      3.87 o 
 -11   4  10      633.89      645.38     16.56 o 
 -10   4  10      123.97      108.31      5.07 o 
  -9   4  10        5.72        7.86      2.45 o 
  -8   4  10     2393.65     2500.38     63.11 o 
  -7   4  10       45.58       39.54      4.20 o 
  -6   4  10      740.00      735.10     12.69 o 
  -5   4  10      172.15      173.53      4.10 o 
  -4   4  10      211.52      219.86      4.21 o 
  -3   4  10      555.33      509.77      9.05 o 
  -2   4  10      165.39      149.61      3.81 o 
  -1   4  10      104.54      105.34      3.41 o 
   0   4  10      650.88      658.91     14.32 o 
   1   4  10        7.11        7.67      2.14 o 
   2   4  10      124.03      125.11      3.95 o 
   3   4  10      688.82      685.88     16.12 o 
   4   4  10        0.12       -0.49      2.26 o 
   5   4  10      511.03      530.62     13.31 o 
   6   4  10      264.31      258.92      8.75 o 
   7   4  10      113.86      102.95      5.85 o 
   8   4  10       88.68       96.70      6.21 o 
   9   4  10       79.62       92.11      7.21 o 
 -16   5  10      150.62      136.27      8.33 o 
 -15   5  10      280.97      316.64     13.21 o 
 -14   5  10        0.04       -0.80      3.43 o 
 -13   5  10       22.41       16.30      3.85 o 
 -12   5  10        0.21        3.82      4.20 o 
 -11   5  10      251.95      240.29      8.80 o 
 -10   5  10        0.99        2.43      4.33 o 
  -9   5  10      171.78      170.68      7.13 o 
  -8   5  10        0.86       -1.22      2.54 o 
  -7   5  10      153.82      139.13      5.96 o 
  -6   5  10     1250.55     1264.49     40.62 o 
  -5   5  10      135.17      121.32      4.24 o 
  -4   5  10       18.26       17.25      1.80 o 
  -3   5  10      113.51      123.64      7.26 o 
  -2   5  10       27.37       26.22      3.18 o 
  -1   5  10     1194.58     1166.90     25.16 o 
   0   5  10      162.72      146.09      5.07 o 
   1   5  10       28.67       20.05      5.60 o 
   2   5  10       97.03       91.59      4.75 o 
   3   5  10        0.11        0.51      2.55 o 
   4   5  10      261.98      261.98     14.39 o 
   5   5  10      146.64      156.36     10.31 o 
   6   5  10       10.65        8.00      3.79 o 
   7   5  10      251.13      261.00     11.02 o 
 -15   6  10      203.75      196.47      9.85 o 
 -14   6  10       16.35       16.92      4.75 o 
 -13   6  10        0.73        2.35      7.77 o 
 -12   6  10       31.92       19.22      5.32 o 
 -11   6  10        7.12        6.87      4.46 o 
 -10   6  10       93.30       97.35      5.79 o 
  -9   6  10        2.71        1.89      5.73 o 
  -8   6  10       56.02       70.05      7.64 o 
  -7   6  10       12.59        7.48      3.21 o 
  -6   6  10       96.82       85.73      6.62 o 
  -5   6  10     1051.58     1091.41     42.79 o 
  -4   6  10        3.55        6.15      3.78 o 
  -3   6  10       98.97      110.08      5.93 o 
  -2   6  10     1054.48     1158.68     29.37 o 
  -1   6  10      384.42      398.92     10.30 o 
   0   6  10       23.92       27.70      3.82 o 
   1   6  10      246.09      249.85      8.91 o 
   2   6  10      251.21      264.19     10.21 o 
   3   6  10       74.33       63.99      8.79 o 
   4   6  10      237.35      223.45     10.16 o 
   5   6  10       63.17       47.47      5.69 o 
   6   6  10       24.98       31.29      5.63 o 
 -12   7  10       35.54       41.11      8.69 o 
 -11   7  10       25.93        6.28      5.08 o 
 -10   7  10        6.01        9.10     10.19 o 
  -9   7  10        4.63       -0.67      6.37 o 
  -8   7  10       13.97        4.18      4.44 o 
  -7   7  10        3.91        2.72      3.95 o 
  -6   7  10        3.49        4.63      3.90 o 
  -5   7  10       61.88       64.72      6.82 o 
  -4   7  10        1.19       -3.32      4.53 o 
  -3   7  10        0.28       -0.39      4.00 o 
  -2   7  10      125.68      139.22      7.54 o 
  -1   7  10       40.30       48.26      4.82 o 
   0   7  10      208.62      231.11     10.77 o 
   1   7  10       77.46       74.97      7.91 o 
   2   7  10        3.10        7.13      7.13 o 
   3   7  10       50.75       28.02      9.42 o 
  -7   8  10       54.58       55.42     10.95 o 
  -6   8  10      107.79       91.46      8.25 o 
  -5   8  10      301.68      316.45     15.66 o 
  -4   8  10        8.90        3.74      4.78 o 
  -3   8  10        9.87       12.30     11.72 o 
  -2   8  10        2.14        7.57      6.21 o 
 -19   0  11        4.42        9.68      7.90 o 
 -17   0  11     1193.55     1230.14     57.56 o 
 -15   0  11      577.47      546.05     18.85 o 
 -13   0  11       15.05       22.16      2.80 o 
 -11   0  11      196.45      181.85      6.88 o 
  -9   0  11      119.07      127.34      4.33 o 
  -7   0  11      271.59      304.35      6.88 o 
  -5   0  11      147.22      134.98      3.82 o 
  -3   0  11      667.21      653.53     12.48 o 
  -1   0  11      530.55      500.72     11.46 o 
   1   0  11      213.21      181.85      5.86 o 
   3   0  11     4090.90     4037.57    120.47 o 
   5   0  11      148.89      170.13      7.39 o 
   7   0  11      236.42      246.28     10.19 o 
   9   0  11      146.91      163.76     11.21 o 
 -20   1  11      260.66      254.28     18.41 o 
 -19   1  11       84.03       76.75      9.78 o 
 -18   1  11        0.33       -0.18      4.36 o 
 -17   1  11       96.08       83.86      7.26 o 
 -16   1  11        2.11        1.26      6.88 o 
 -15   1  11        6.09        4.21      1.88 o 
 -14   1  11       26.64       20.12      2.34 o 
 -13   1  11      777.17      809.41     15.05 o 
 -12   1  11      251.13      229.62      5.48 o 
 -11   1  11      245.58      264.17      5.75 o 
 -10   1  11      213.52      212.15      6.88 o 
  -9   1  11       24.53       28.68      2.16 o 
  -8   1  11      217.40      248.63      4.59 o 
  -7   1  11     1413.22     1401.71     21.55 o 
  -6   1  11      135.43      161.97      3.41 o 
  -5   1  11     2742.04     2692.05     39.88 o 
  -4   1  11      457.63      439.06      6.20 o 
  -3   1  11       13.51       16.34      1.66 o 
  -2   1  11     1407.57     1380.63     19.26 o 
  -1   1  11     2752.03     2704.08     38.45 o 
   0   1  11       96.61       89.67      2.25 o 
   1   1  11      948.26      882.15     15.92 o 
   2   1  11       60.67       47.80      3.06 o 
   3   1  11      320.94      355.34      8.88 o 
   4   1  11      125.29      100.79      3.48 o 
   5   1  11      445.53      447.50     10.84 o 
   6   1  11      586.86      585.23     14.40 o 
   7   1  11      119.60      124.93      5.57 o 
   8   1  11      157.56      200.46      8.88 o 
   9   1  11      309.53      355.24     14.42 o 
  10   1  11       75.53       78.52      7.54 o 
 -19   2  11       12.66       10.27      4.33 o 
 -18   2  11       21.08       26.68      5.34 o 
 -17   2  11      139.24      130.34     11.59 o 
 -16   2  11      468.50      481.90     14.69 o 
 -15   2  11       33.68       22.43      3.57 o 
 -14   2  11       28.54       28.91      3.15 o 
 -13   2  11        0.42       -1.46      2.25 o 
 -12   2  11       88.29       95.35      6.88 o 
 -11   2  11       89.09       95.59      3.51 o 
 -10   2  11      204.84      178.44      5.20 o 
  -9   2  11      325.26      290.48      7.74 o 
  -8   2  11     1600.80     1610.46     34.63 o 
  -7   2  11      880.98      897.66     15.15 o 
  -6   2  11      226.66      232.34      5.09 o 
  -5   2  11       18.59       16.45      1.78 o 
  -4   2  11     2062.76     2073.16     32.80 o 
  -3   2  11      788.83      817.78     11.40 o 
  -2   2  11      234.21      231.95      3.69 o 
  -1   2  11      395.03      422.48      6.57 o 
   0   2  11        2.10        0.87      1.40 o 
   1   2  11      100.26       97.37      4.97 o 
   2   2  11      621.43      602.35     11.35 o 
   3   2  11      291.87      277.18      7.03 o 
   4   2  11       20.71        8.76      2.14 o 
   5   2  11       79.37       89.07      4.49 o 
   6   2  11      132.92      131.79      5.75 o 
   7   2  11        6.09       -2.29      3.42 o 
   8   2  11      344.23      405.55     14.39 o 
   9   2  11      141.51      155.25      8.63 o 
 -18   3  11       63.47       51.75      5.32 o 
 -17   3  11       18.73       19.10      4.33 o 
 -16   3  11       96.52       99.37      9.93 o 
 -15   3  11       40.83       28.50      3.96 o 
 -14   3  11      137.43      141.21      5.49 o 
 -13   3  11       43.78       51.65      5.86 o 
 -12   3  11      790.50      814.51     18.33 o 
 -11   3  11      397.96      407.38     20.50 o 
 -10   3  11        2.30        4.94      2.54 o 
  -9   3  11       10.71        7.24      2.42 o 
  -8   3  11      939.09      998.88     22.01 o 
  -7   3  11      382.68      358.69      6.93 o 
  -6   3  11       66.76       65.74      2.50 o 
  -5   3  11      249.44      229.98      5.07 o 
  -4   3  11      187.52      181.55      3.86 o 
  -3   3  11        1.28        0.72      0.98 o 
  -2   3  11      912.89      909.54     18.97 o 
  -1   3  11     1274.98     1177.48     31.33 o 
   0   3  11        0.11       -1.26      1.26 o 
   1   3  11     1299.34     1280.49     26.28 o 
   2   3  11      178.85      177.62      5.65 o 
   3   3  11       20.75       18.91      3.18 o 
   4   3  11      141.81      158.74      5.49 o 
   5   3  11      176.62      166.59      6.20 o 
   6   3  11      260.14      274.41     10.17 o 
   7   3  11       16.57       10.87      4.05 o 
   8   3  11      245.03      267.88     10.89 o 
   9   3  11      414.87      455.15     17.50 o 
 -18   4  11       91.75       81.82      8.60 o 
 -17   4  11      109.90      112.13     20.76 o 
 -16   4  11       88.95       76.26      6.13 o 
 -15   4  11       48.93       38.63     10.82 o 
 -14   4  11      517.99      557.73     15.49 o 
 -13   4  11       18.55       20.24      6.24 o 
 -12   4  11       28.19       24.77      3.05 o 
 -11   4  11      118.16      115.71      5.39 o 
 -10   4  11       24.53       29.20      4.97 o 
  -9   4  11      503.85      484.90     13.23 o 
  -8   4  11      106.13       92.50      4.41 o 
  -7   4  11        1.24       -0.65      3.44 o 
  -6   4  11      350.94      352.92      8.53 o 
  -5   4  11        4.12        5.22      1.97 o 
  -4   4  11      119.51       99.50      3.15 o 
  -3   4  11       78.50       81.78      5.73 o 
  -2   4  11      200.20      211.43      7.26 o 
  -1   4  11      499.79      458.41     11.35 o 
   0   4  11      280.94      249.96     10.31 o 
   1   4  11        0.05        1.12      2.67 o 
   2   4  11      115.53      125.50      4.31 o 
   3   4  11       97.61       74.79      3.91 o 
   4   4  11       78.71       82.33     11.72 o 
   5   4  11      118.77      112.42      5.75 o 
   6   4  11      127.34      133.88      7.90 o 
   7   4  11       81.61       70.52      6.03 o 
   8   4  11      153.21      132.44      8.53 o 
 -16   5  11        2.47        1.42      4.62 o 
 -15   5  11       28.08       32.36      7.90 o 
 -14   5  11        6.63        2.33      6.37 o 
 -13   5  11        0.19        5.60      3.60 o 
 -12   5  11        0.41       -0.43      3.21 o 
 -11   5  11        4.03       10.19      3.05 o 
 -10   5  11       50.48       54.55      6.88 o 
  -9   5  11       99.00      108.83      5.80 o 
  -8   5  11      405.26      440.16     13.99 o 
  -7   5  11        0.67        3.12      4.58 o 
  -6   5  11      234.75      251.66     14.01 o 
  -5   5  11        5.51        6.17      2.25 o 
  -4   5  11      106.83      100.44      7.00 o 
  -3   5  11      295.39      284.37     10.70 o 
  -2   5  11      520.30      534.25     24.96 o 
  -1   5  11       20.53       18.22      2.34 o 
   0   5  11       13.20       12.33      2.57 o 
   1   5  11      195.76      180.79      5.93 o 
   2   5  11       90.03       79.04      3.91 o 
   3   5  11       18.99       14.43      3.42 o 
   4   5  11        5.41        2.35      3.18 o 
   5   5  11        5.43        1.45      3.66 o 
   6   5  11       16.20       17.44      4.22 o 
 -14   6  11       21.94       18.21      5.58 o 
 -13   6  11      115.37      105.12      7.20 o 
 -12   6  11        4.70        3.58      4.59 o 
 -11   6  11       49.70       48.43      4.89 o 
 -10   6  11       18.14       13.28      3.57 o 
  -9   6  11       36.38       39.24     11.08 o 
  -8   6  11       66.81       57.32      5.42 o 
  -7   6  11      338.22      309.76     12.48 o 
  -6   6  11       94.06      111.38      6.10 o 
  -5   6  11      223.70      227.18     18.85 o 
  -4   6  11     1124.19     1198.15     31.81 o 
  -3   6  11      412.02      438.76     20.38 o 
  -2   6  11       76.76       68.48      4.83 o 
  -1   6  11       67.24       57.88      4.75 o 
   0   6  11      311.25      337.97     12.41 o 
   1   6  11       52.39       51.97      5.13 o 
   2   6  11       70.07       64.63     17.06 o 
   3   6  11        0.03        6.21      5.29 o 
   4   6  11       58.27       51.80      7.96 o 
 -11   7  11       63.94       82.65     17.19 o 
 -10   7  11       85.25       79.90      9.70 o 
  -9   7  11        0.81        6.63      4.08 o 
  -8   7  11        0.43        6.76      4.00 o 
  -7   7  11      121.68      123.33      7.76 o 
  -6   7  11       65.64       57.32      5.73 o 
  -5   7  11        6.50       12.48      5.81 o 
  -4   7  11       59.14       48.97      6.49 o 
  -3   7  11       40.10       30.86      5.09 o 
  -2   7  11      135.22      139.88      7.39 o 
  -1   7  11        6.36       -1.62      7.13 o 
   0   7  11        2.57        0.92      4.99 o 
   1   7  11       19.50       22.16      8.40 o 
 -18   0  12       14.23       24.20      9.68 o 
 -16   0  12      443.49      489.00     36.68 o 
 -14   0  12       25.96       29.80      3.31 o 
 -12   0  12       10.11        5.86      1.78 o 
 -10   0  12      382.22      321.42     15.79 o 
  -8   0  12      517.87      491.29     10.95 o 
  -6   0  12       53.45       50.94      2.29 o 
  -4   0  12     9870.48     9553.34    239.92 o 
  -2   0  12       69.13       61.38      2.80 o 
   0   0  12     1504.52     1559.71     39.48 o 
   2   0  12      382.50      362.17     13.75 o 
   4   0  12      225.27      231.00     10.44 o 
   6   0  12      334.46      344.85     16.81 o 
   8   0  12      398.36      483.91     41.00 o 
 -19   1  12      100.58      106.51     10.70 o 
 -18   1  12       94.48       70.10      7.83 o 
 -17   1  12      127.41      115.49      8.05 o 
 -16   1  12       43.85       40.58      3.98 o 
 -15   1  12      294.57      300.62     15.92 o 
 -14   1  12        8.49        7.79      2.12 o 
 -13   1  12       32.34       46.02      3.11 o 
 -12   1  12        5.44        0.62      1.22 o 
 -11   1  12      743.69      814.76     16.72 o 
 -10   1  12        5.20        5.82      1.74 o 
  -9   1  12      801.46      814.43     29.29 o 
  -8   1  12      752.27      715.72     12.15 o 
  -7   1  12      196.67      178.52      4.03 o 
  -6   1  12       67.80       72.31      3.44 o 
  -5   1  12     1291.29     1300.89     17.79 o 
  -4   1  12      562.23      533.92      8.10 o 
  -3   1  12       62.42       59.10      2.93 o 
  -2   1  12      491.07      478.59      7.56 o 
  -1   1  12      213.01      190.00      4.14 o 
   0   1  12      804.88      812.77     15.82 o 
   1   1  12     2021.02     1931.46     37.95 o 
   2   1  12       14.06        8.66      1.83 o 
   3   1  12      485.26      573.61     12.72 o 
   4   1  12        1.55       -0.35      3.69 o 
   5   1  12       85.39       73.95      5.60 o 
   6   1  12      107.38      105.22      5.31 o 
   7   1  12      195.08      195.81     12.10 o 
   8   1  12        1.69        1.14      4.65 o 
   9   1  12       49.30       45.77      6.21 o 
 -19   2  12        0.86        4.33      5.94 o 
 -18   2  12       18.20       19.20      4.48 o 
 -17   2  12        0.61       -0.74      3.60 o 
 -16   2  12       46.11       41.95      4.33 o 
 -15   2  12      373.60      408.66     10.51 o 
 -14   2  12       68.07       60.35      3.51 o 
 -13   2  12      475.61      487.24     11.75 o 
 -12   2  12       10.38       10.52      2.32 o 
 -11   2  12      532.06      509.99     11.61 o 
 -10   2  12      207.01      179.03      9.55 o 
  -9   2  12       25.45       19.13      2.52 o 
  -8   2  12      497.19      497.26      9.18 o 
  -7   2  12      410.05      383.40      9.55 o 
  -6   2  12       83.93       77.10      3.82 o 
  -5   2  12      570.17      549.44     14.26 o 
  -4   2  12      954.61      896.41     17.83 o 
  -3   2  12     1244.27     1234.70     18.11 o 
  -2   2  12      439.42      438.72      7.54 o 
  -1   2  12      214.33      208.23      4.34 o 
   0   2  12        1.79        0.49      1.41 o 
   1   2  12      103.07      103.89      3.48 o 
   2   2  12       42.29       36.89      2.63 o 
   3   2  12      315.42      321.60     15.79 o 
   4   2  12      151.04      149.48     10.57 o 
   5   2  12        4.01        2.16      2.88 o 
   6   2  12       45.82       52.38      4.76 o 
   7   2  12      607.82      666.23     23.02 o 
   8   2  12       85.05       86.45      8.02 o 
 -18   3  12        9.05        6.20      5.57 o 
 -17   3  12      212.47      249.13     12.33 o 
 -16   3  12      116.04      142.73     12.48 o 
 -15   3  12        2.04       -0.68      3.44 o 
 -14   3  12        0.32       -2.89      5.60 o 
 -13   3  12       22.60       16.81      2.93 o 
 -12   3  12      109.72      109.35      4.31 o 
 -11   3  12      423.26      415.67     11.24 o 
 -10   3  12      229.99      217.73     12.99 o 
  -9   3  12      150.21      131.51      6.37 o 
  -8   3  12      473.19      429.84     10.33 o 
  -7   3  12      183.06      190.74      7.13 o 
  -6   3  12       64.70       72.06      3.18 o 
  -5   3  12      147.65      139.71      4.08 o 
  -4   3  12        7.94       11.05      3.31 o 
  -3   3  12      946.71      888.22     15.41 o 
  -2   3  12      262.71      300.24      6.57 o 
  -1   3  12        6.38        2.11      1.46 o 
   0   3  12      798.95      794.19     16.48 o 
   1   3  12      348.90      341.35      8.08 o 
   2   3  12       98.17      113.93      6.24 o 
   3   3  12       89.99       74.25      4.16 o 
   4   3  12        9.82       16.27      3.59 o 
   5   3  12      100.91      102.09      5.84 o 
   6   3  12      378.72      390.45     14.65 o 
   7   3  12       22.87       20.51      5.19 o 
   8   3  12       40.03       54.66      6.09 o 
 -17   4  12      190.46      205.86     11.22 o 
 -16   4  12        0.97       -2.38      5.86 o 
 -15   4  12        3.92       -1.16      3.67 o 
 -14   4  12        8.15        2.41      4.71 o 
 -13   4  12       12.10        9.30      2.88 o 
 -12   4  12      334.36      342.10     10.21 o 
 -11   4  12      226.20      219.32      9.93 o 
 -10   4  12      122.41      141.28      5.74 o 
  -9   4  12     1507.06     1547.84     36.04 o 
  -8   4  12        5.86        5.73      2.34 o 
  -7   4  12        0.18        1.45      2.07 o 
  -6   4  12     1213.14     1286.27     30.44 o 
  -5   4  12       95.78       94.46      6.11 o 
  -4   4  12     2290.47     2305.02     50.63 o 
  -3   4  12      783.04      813.61     19.63 o 
  -2   4  12      104.63       77.79      7.51 o 
  -1   4  12      213.12      170.17      8.02 o 
   0   4  12       51.60       56.06      2.88 o 
   1   4  12        0.89       -1.39      1.96 o 
   2   4  12      119.74      116.23      4.82 o 
   3   4  12       33.67       26.95      9.17 o 
   4   4  12      123.26      121.76      5.93 o 
   5   4  12       18.93       19.97      4.39 o 
   6   4  12      299.84      275.70     18.46 o 
   7   4  12      257.04      250.31     13.24 o 
 -16   5  12       69.59       80.93      7.64 o 
 -15   5  12        0.01       -2.39      5.26 o 
 -14   5  12       68.44       68.74      6.27 o 
 -13   5  12       76.60       77.05      6.88 o 
 -12   5  12      172.83      182.85      7.56 o 
 -11   5  12        0.57        7.02      3.35 o 
 -10   5  12      107.64       99.20      6.37 o 
  -9   5  12      232.88      206.84      8.00 o 
  -8   5  12      116.84      117.91      9.55 o 
  -7   5  12      183.77      195.80     11.59 o 
  -6   5  12       51.64       37.71      5.35 o 
  -5   5  12     1100.03     1109.78     27.71 o 
  -4   5  12      360.60      332.86     12.23 o 
  -3   5  12       15.57       26.68      3.01 o 
  -2   5  12      683.33      735.59     20.38 o 
  -1   5  12       92.83       88.27      4.96 o 
   0   5  12      126.53      129.86      5.97 o 
   1   5  12      223.03      207.34     10.95 o 
   2   5  12       36.15       26.04      4.52 o 
   3   5  12       90.79       80.45      6.37 o 
   4   5  12        8.04        8.02      3.42 o 
   5   5  12      381.88      373.80     25.60 o 
 -14   6  12       40.56       40.36      6.20 o 
 -13   6  12       14.63       16.53      4.77 o 
 -12   6  12       44.65       40.54      6.54 o 
 -11   6  12        0.04        5.66      7.77 o 
 -10   6  12       39.71       32.28      5.86 o 
  -9   6  12       20.22       21.22      4.58 o 
  -8   6  12       72.91       59.25      7.39 o 
  -7   6  12       12.06       15.02      4.66 o 
  -6   6  12        0.65        1.80      4.71 o 
  -5   6  12       63.51       69.54      5.21 o 
  -4   6  12      100.18       85.52      5.98 o 
  -3   6  12       52.09       42.09      4.83 o 
  -2   6  12       21.21       19.69      4.34 o 
  -1   6  12      119.24      141.93     16.94 o 
   0   6  12       71.09       79.93      6.91 o 
   1   6  12      112.52       99.17      8.20 o 
   2   6  12       41.34       45.41      7.86 o 
   3   6  12        1.26       -4.99      4.99 o 
 -10   7  12        0.03       10.72      5.82 o 
  -9   7  12       16.07       14.70      4.37 o 
  -8   7  12      145.34      129.37      9.10 o 
  -7   7  12      166.20      181.58     10.54 o 
  -6   7  12      100.46      116.64      8.73 o 
  -5   7  12       11.33       12.78      4.99 o 
  -4   7  12       17.56       14.85      5.22 o 
  -3   7  12       85.99       68.96      6.48 o 
  -2   7  12      203.76      195.12      9.90 o 
  -1   7  12      542.27      577.47     23.75 o 
   0   7  12       17.29       12.18      8.05 o 
 -19   0  13       45.06       23.94     11.72 o 
 -17   0  13       16.63        5.60      9.93 o 
 -15   0  13      244.77      220.56     18.85 o 
 -13   0  13        2.57       14.77      5.35 o 
 -11   0  13       55.20       31.07      2.29 o 
  -9   0  13      199.99      187.20      4.58 o 
  -7   0  13      144.60      138.55      4.33 o 
  -5   0  13      630.63      617.11     12.23 o 
  -3   0  13      377.04      381.52     10.19 o 
  -1   0  13        2.25        2.29      2.04 o 
   1   0  13        2.12       -0.25      2.55 o 
   3   0  13      921.10      919.93     33.11 o 
   5   0  13       72.26       59.60      5.86 o 
   7   0  13        3.16       12.73      6.37 o 
 -19   1  13       10.83       13.13      7.00 o 
 -18   1  13      126.25      144.51     14.13 o 
 -17   1  13      139.10      139.92      9.38 o 
 -16   1  13        2.56        0.69      6.88 o 
 -15   1  13      129.03      122.97      9.30 o 
 -14   1  13      310.09      310.51      9.42 o 
 -13   1  13       90.19      122.02      5.73 o 
 -12   1  13      165.06      174.90      5.62 o 
 -11   1  13      385.01      396.67      8.01 o 
 -10   1  13      222.29      198.86      5.49 o 
  -9   1  13       92.01       86.14      2.97 o 
  -8   1  13      679.28      672.76     11.53 o 
  -7   1  13      261.36      267.20      5.39 o 
  -6   1  13      329.83      334.52      5.11 o 
  -5   1  13     1348.77     1339.50     19.46 o 
  -4   1  13        9.20       10.14      2.29 o 
  -3   1  13        1.28        3.64      1.46 o 
  -2   1  13        0.41       -0.13      1.66 o 
  -1   1  13       29.87       28.79      2.07 o 
   0   1  13      102.55       87.84      3.24 o 
   1   1  13      106.95      107.00      4.21 o 
   2   1  13      256.89      287.86      8.37 o 
   3   1  13      256.90      280.22      7.38 o 
   4   1  13      119.24      101.99      4.49 o 
   5   1  13      346.62      338.18     11.43 o 
   6   1  13      219.92      233.13     11.72 o 
   7   1  13      164.55      153.07      8.01 o 
   8   1  13      152.68      123.17      9.08 o 
 -19   2  13        0.70        9.92     16.17 o 
 -18   2  13        0.52        1.78      6.30 o 
 -17   2  13       74.45       63.44      9.26 o 
 -16   2  13      151.23      160.77      7.20 o 
 -15   2  13       82.52       77.52      4.41 o 
 -14   2  13      113.40      116.29      4.93 o 
 -13   2  13       19.68       17.93      2.75 o 
 -12   2  13      189.44      162.85      5.49 o 
 -11   2  13       88.03      104.77      4.82 o 
 -10   2  13      116.91      105.67      4.49 o 
  -9   2  13      111.12       86.74      4.31 o 
  -8   2  13     1387.04     1414.97     23.95 o 
  -7   2  13       48.83       47.32      2.61 o 
  -6   2  13        3.74        2.46      1.77 o 
  -5   2  13       59.43       58.84      2.20 o 
  -4   2  13     2916.60     2922.73     84.94 o 
  -3   2  13       10.04        8.18      1.50 o 
  -2   2  13     1503.23     1519.57     27.53 o 
  -1   2  13        1.68        0.38      1.44 o 
   0   2  13       25.26       31.00      2.14 o 
   1   2  13        4.09        3.08      2.42 o 
   2   2  13       83.83       69.07      3.98 o 
   3   2  13      140.97      131.33      5.83 o 
   4   2  13       14.70       12.11      3.33 o 
   5   2  13       30.84       36.35      4.23 o 
   6   2  13      177.87      169.51      8.62 o 
   7   2  13       30.35       42.40      7.90 o 
 -18   3  13      114.73      160.03     14.19 o 
 -17   3  13      331.55      349.36     15.89 o 
 -16   3  13      110.91      120.27      7.64 o 
 -15   3  13        4.89        2.89      3.18 o 
 -14   3  13        0.02        4.61      3.12 o 
 -13   3  13       13.64       13.15      4.20 o 
 -12   3  13      113.18      107.04      5.14 o 
 -11   3  13      348.60      372.66     10.63 o 
 -10   3  13      470.68      520.33     14.22 o 
  -9   3  13      341.73      331.17      9.42 o 
  -8   3  13      266.36      254.26      6.05 o 
  -7   3  13     1182.66     1220.72     33.24 o 
  -6   3  13        2.86       -0.89      1.80 o 
  -5   3  13      151.25      138.15      4.21 o 
  -4   3  13      369.57      372.35      8.46 o 
  -3   3  13      241.14      226.88      5.87 o 
  -2   3  13      118.55      117.95      9.04 o 
  -1   3  13      395.69      410.86      9.55 o 
   0   3  13      249.43      237.87      6.62 o 
   1   3  13       21.91       33.61      3.82 o 
   2   3  13      241.74      226.16      7.83 o 
   3   3  13        0.60        1.29      2.97 o 
   4   3  13        4.31        9.50      3.66 o 
   5   3  13      577.61      625.64     22.40 o 
   6   3  13        0.00       -2.65      4.53 o 
 -17   4  13       10.33        7.96      4.89 o 
 -16   4  13       68.12       76.01      5.87 o 
 -15   4  13       57.79       67.36      6.03 o 
 -14   4  13        0.17        3.38      2.97 o 
 -13   4  13      154.63      179.71     15.28 o 
 -12   4  13        0.88        1.68      3.43 o 
 -11   4  13      544.93      584.17     14.17 o 
 -10   4  13      509.81      530.51     31.84 o 
  -9   4  13        4.27        5.22      4.46 o 
  -8   4  13        8.15        4.35      2.75 o 
  -7   4  13      121.80      130.08      4.58 o 
  -6   4  13       90.84       93.76      8.91 o 
  -5   4  13      722.36      745.30     22.03 o 
  -4   4  13      868.25      876.98     18.35 o 
  -3   4  13      159.09      151.76      9.81 o 
  -2   4  13      179.41      190.07      6.40 o 
  -1   4  13        1.11       -1.44      2.39 o 
   0   4  13      248.62      237.85     11.33 o 
   1   4  13       82.02       80.62      5.08 o 
   2   4  13        5.13       -1.92      4.08 o 
   3   4  13       37.94       42.90      4.57 o 
   4   4  13      142.89      134.16      7.22 o 
   5   4  13       34.71       31.54      5.60 o 
 -15   5  13       14.84       13.38      5.40 o 
 -14   5  13       25.18       21.39      5.50 o 
 -13   5  13        9.81        7.55      4.31 o 
 -12   5  13       71.18       73.46      5.69 o 
 -11   5  13        3.27        0.62      3.69 o 
 -10   5  13       37.08       35.90      4.62 o 
  -9   5  13       14.92       10.38      3.24 o 
  -8   5  13      117.81      109.84      5.57 o 
  -7   5  13      263.40      288.93     13.37 o 
  -6   5  13      462.96      513.77     13.89 o 
  -5   5  13      105.41       94.05      5.19 o 
  -4   5  13        0.08       -0.17      3.37 o 
  -3   5  13       60.02       52.01      4.65 o 
  -2   5  13      178.40      196.29      7.33 o 
  -1   5  13       79.59       84.66      5.30 o 
   0   5  13        3.56        0.70      2.92 o 
   1   5  13       22.60       12.44      3.69 o 
   2   5  13      126.76      106.94     13.24 o 
   3   5  13        0.83       -0.07      5.30 o 
   4   5  13      371.02      374.09     15.27 o 
 -13   6  13       50.17       55.27      7.65 o 
 -12   6  13        0.11        8.81      5.86 o 
 -11   6  13       14.57       10.68      4.16 o 
 -10   6  13        9.44        6.58      6.24 o 
  -9   6  13      107.06       90.94      7.90 o 
  -8   6  13      307.75      294.92     13.30 o 
  -7   6  13        2.23       -3.66      3.82 o 
  -6   6  13       60.96       46.82      6.24 o 
  -5   6  13      707.52      759.84     21.85 o 
  -4   6  13       69.55       77.63      5.55 o 
  -3   6  13       73.82       69.19      6.11 o 
  -2   6  13      101.03      100.22      6.27 o 
  -1   6  13        1.51       -0.01      4.70 o 
   0   6  13       37.02       30.11      7.28 o 
   1   6  13      240.19      241.28     16.94 o 
  -9   7  13      329.30      350.31     17.00 o 
  -8   7  13        8.30        7.76      5.05 o 
  -7   7  13      139.56      118.67      8.90 o 
  -6   7  13      166.81      194.71     11.50 o 
  -5   7  13      217.54      213.34     12.30 o 
  -4   7  13       72.77       74.50     15.41 o 
  -3   7  13       82.27       72.96      6.57 o 
 -18   0  14      377.90      361.15     28.27 o 
 -16   0  14      275.11      388.91     31.84 o 
 -14   0  14     1151.16     1248.99     50.94 o 
 -12   0  14      620.53      613.29     22.16 o 
 -10   0  14      606.00      531.28     14.01 o 
  -8   0  14      400.18      413.10     10.70 o 
  -6   0  14       48.14       49.66      2.29 o 
  -4   0  14      614.63      640.03     16.81 o 
  -2   0  14     3536.05     3536.09     84.56 o 
   0   0  14      947.32     1037.85     38.71 o 
   2   0  14     1078.42     1153.23     41.51 o 
   4   0  14      130.40      157.14     10.19 o 
   6   0  14      191.56      206.04     14.77 o 
 -19   1  14       26.01       27.56      8.28 o 
 -18   1  14      151.58      159.91     11.16 o 
 -17   1  14       46.13       41.51      8.78 o 
 -16   1  14        0.93        3.69      7.51 o 
 -15   1  14        1.56       -0.01      3.69 o 
 -14   1  14       83.11       74.47      5.62 o 
 -13   1  14        3.30        5.09      2.70 o 
 -12   1  14       47.04       54.03      3.11 o 
 -11   1  14       29.45       15.87      2.16 o 
 -10   1  14      184.92      165.50      8.15 o 
  -9   1  14       29.11       22.36      1.96 o 
  -8   1  14        4.68        0.00      1.41 o 
  -7   1  14     4513.21     4602.22     75.48 o 
  -6   1  14     2396.98     2368.48     37.38 o 
  -5   1  14      185.51      195.73      5.39 o 
  -4   1  14      376.14      378.80      7.74 o 
  -3   1  14      726.91      737.88     13.60 o 
  -2   1  14        0.15       -0.04      1.52 o 
  -1   1  14       69.28       65.40      2.79 o 
   0   1  14      301.48      313.22     13.50 o 
   1   1  14      189.07      180.00     10.06 o 
   2   1  14       30.87       27.20      3.44 o 
   3   1  14       82.91       67.81      4.70 o 
   4   1  14      142.95      133.99      7.25 o 
   5   1  14      175.46      170.52      8.37 o 
   6   1  14       47.81       48.22      7.39 o 
 -18   2  14       28.82       27.87      7.98 o 
 -17   2  14        8.83        2.58      5.99 o 
 -16   2  14        3.00        7.15      6.24 o 
 -15   2  14        3.03        1.32      3.81 o 
 -14   2  14       67.15       78.42      3.91 o 
 -13   2  14        1.24        3.74      2.35 o 
 -12   2  14       33.10       26.10      2.50 o 
 -11   2  14     2321.54     2318.49     53.36 o 
 -10   2  14       60.97       60.88      4.97 o 
  -9   2  14      322.02      260.59      6.45 o 
  -8   2  14        5.99        1.91      1.77 o 
  -7   2  14       53.86       53.69      5.60 o 
  -6   2  14      187.29      180.63      4.50 o 
  -5   2  14      157.18      168.09      4.50 o 
  -4   2  14      299.10      283.32      7.13 o 
  -3   2  14      240.44      244.27      5.73 o 
  -2   2  14      141.87      112.39      3.87 o 
  -1   2  14      299.44      322.24      7.80 o 
   0   2  14       22.73       23.55      2.97 o 
   1   2  14       11.03       18.71      3.30 o 
   2   2  14        1.46        0.37      3.15 o 
   3   2  14      467.93      499.07     20.76 o 
   4   2  14       19.32       14.89      5.48 o 
   5   2  14      461.03      479.19     19.74 o 
   6   2  14       93.14       99.76      6.93 o 
 -18   3  14      254.66      273.70     21.97 o 
 -17   3  14       60.43       62.72     25.60 o 
 -16   3  14        7.73        4.32      3.62 o 
 -15   3  14       31.14       29.56      4.58 o 
 -14   3  14       27.65       19.16      3.48 o 
 -13   3  14       14.45        4.97      2.88 o 
 -12   3  14      270.12      257.63     11.21 o 
 -11   3  14        7.37       13.40      3.30 o 
 -10   3  14      293.37      302.77      8.44 o 
  -9   3  14      378.62      347.86     14.14 o 
  -8   3  14        8.00        8.16      4.46 o 
  -7   3  14      277.89      264.47      6.67 o 
  -6   3  14     1711.04     1795.43     49.92 o 
  -5   3  14      280.09      260.19      6.39 o 
  -4   3  14       55.35       57.92      3.12 o 
  -3   3  14      104.31       91.12      4.13 o 
  -2   3  14       94.85       99.05      4.33 o 
  -1   3  14        0.34        4.19      3.57 o 
   0   3  14       67.39       62.55      4.39 o 
   1   3  14       51.91       37.00      4.46 o 
   2   3  14        9.75       18.77      8.91 o 
   3   3  14       33.25       34.38      4.16 o 
   4   3  14      234.46      225.91      9.72 o 
   5   3  14        0.27       -1.50      4.67 o 
 -16   4  14      262.19      312.93     12.83 o 
 -15   4  14        9.59        8.21      4.34 o 
 -14   4  14       47.15       45.86      4.14 o 
 -13   4  14       57.64       45.91      4.70 o 
 -12   4  14      134.59      112.68      5.91 o 
 -11   4  14        2.44        8.45      3.61 o 
 -10   4  14        4.70        1.90      3.18 o 
  -9   4  14        0.39        1.78      3.06 o 
  -8   4  14      122.49      138.67      5.47 o 
  -7   4  14       31.24       28.90      2.97 o 
  -6   4  14        0.26        0.76      2.54 o 
  -5   4  14       26.51       31.60      3.82 o 
  -4   4  14       90.30       75.78      6.11 o 
  -3   4  14       17.65       17.07      5.73 o 
  -2   4  14      274.40      253.34      7.69 o 
  -1   4  14        0.06        5.09      4.20 o 
   0   4  14      141.83      157.20      7.46 o 
   1   4  14      113.96      103.26      7.03 o 
   2   4  14      536.34      545.00     20.01 o 
   3   4  14      137.45      137.66      8.71 o 
   4   4  14       91.73       79.94     12.61 o 
 -15   5  14        8.56        8.40      5.35 o 
 -14   5  14      174.45      170.41      8.93 o 
 -13   5  14      417.50      463.90     35.15 o 
 -12   5  14        2.62        8.07      3.91 o 
 -11   5  14       12.71        7.85      3.66 o 
 -10   5  14        0.06       -3.71      5.60 o 
  -9   5  14      174.81      173.99     13.75 o 
  -8   5  14      155.27      155.02      6.96 o 
  -7   5  14      606.95      662.65     15.40 o 
  -6   5  14        0.44       -0.07      3.18 o 
  -5   5  14        8.45        6.80      3.37 o 
  -4   5  14      118.47      105.06      5.55 o 
  -3   5  14       21.56       21.20      3.42 o 
  -2   5  14       38.44       28.34      5.42 o 
  -1   5  14      109.34      134.51      8.73 o 
   0   5  14        1.32       -3.20      6.88 o 
   1   5  14      146.30      148.11      9.85 o 
   2   5  14        4.66        5.50      8.53 o 
 -12   6  14      173.87      161.44     10.84 o 
 -11   6  14       35.35       28.16      5.32 o 
 -10   6  14       91.98       83.35      6.71 o 
  -9   6  14        0.58        0.28      5.60 o 
  -8   6  14        9.48       11.15      4.41 o 
  -7   6  14      194.48      175.60      8.87 o 
  -6   6  14      122.42      142.05      8.09 o 
  -5   6  14       35.25       27.47      5.02 o 
  -4   6  14        3.22        3.76      4.13 o 
  -3   6  14      370.74      366.30     14.74 o 
  -2   6  14       29.10       33.65      6.00 o 
  -1   6  14      119.60      125.15     10.93 o 
 -17   0  15       39.08       31.84      8.91 o 
 -15   0  15      272.41      292.13     16.55 o 
 -13   0  15      366.86      328.55     13.24 o 
 -11   0  15     1139.62     1169.02     38.97 o 
  -9   0  15     1256.14     1319.28     30.82 o 
  -7   0  15       27.47       25.47      2.55 o 
  -5   0  15      310.76      316.83     10.19 o 
  -3   0  15      885.35      919.93     25.72 o 
  -1   0  15      865.34      866.96     29.29 o 
   1   0  15      137.39      140.59      8.15 o 
   3   0  15       50.41       38.71      5.35 o 
   5   0  15      377.14      420.74     28.78 o 
 -18   1  15       85.11       58.21      8.45 o 
 -17   1  15       11.36        6.75     13.75 o 
 -16   1  15       17.72       16.18     10.70 o 
 -15   1  15       35.49       31.56      5.67 o 
 -14   1  15      116.06       99.98      6.31 o 
 -13   1  15       30.93       23.57      4.96 o 
 -12   1  15      509.20      444.40     13.63 o 
 -11   1  15       22.83       36.72      4.14 o 
 -10   1  15       31.64       28.21      5.22 o 
  -9   1  15        6.37        7.08      2.42 o 
  -8   1  15       66.41       57.98      2.79 o 
  -7   1  15      104.65      102.46      4.71 o 
  -6   1  15      174.60      191.26      4.67 o 
  -5   1  15      614.30      597.64     11.98 o 
  -4   1  15       51.24       37.83      2.70 o 
  -3   1  15      199.81      203.33      5.60 o 
  -2   1  15      709.59      774.97     16.30 o 
  -1   1  15       17.55        9.77      2.61 o 
   0   1  15       34.53       28.90      3.55 o 
   1   1  15        1.02        1.91      3.06 o 
   2   1  15      292.52      296.73     11.13 o 
   3   1  15       22.95       16.98      4.04 o 
   4   1  15        0.13       -3.73      3.73 o 
   5   1  15        7.11       15.70     13.50 o 
 -18   2  15        6.50        5.55      8.85 o 
 -17   2  15        0.18        2.69      5.05 o 
 -16   2  15      159.55      176.59     15.79 o 
 -15   2  15       48.62       49.34      6.05 o 
 -14   2  15      212.35      227.51      9.36 o 
 -13   2  15       47.53       37.30      5.22 o 
 -12   2  15      628.34      643.14     15.38 o 
 -11   2  15       51.21       57.33      4.32 o 
 -10   2  15      238.72      223.18      9.30 o 
  -9   2  15        5.64        5.47      3.31 o 
  -8   2  15      297.76      296.50      7.10 o 
  -7   2  15      216.38      237.20      8.79 o 
  -6   2  15       50.76       45.03      3.06 o 
  -5   2  15        9.21        3.83      3.18 o 
  -4   2  15      199.18      207.67      5.31 o 
  -3   2  15       35.02       31.68      2.79 o 
  -2   2  15      221.01      224.56     10.95 o 
  -1   2  15        0.30       -1.78      3.06 o 
   0   2  15      130.67      126.23      8.28 o 
   1   2  15        5.28        2.46      5.22 o 
   2   2  15     1535.76     1678.95     54.34 o 
   3   2  15       13.68        9.79      3.98 o 
   4   2  15      122.59      125.67      8.67 o 
 -17   3  15        0.14        4.57      9.04 o 
 -16   3  15       61.86       51.69     13.37 o 
 -15   3  15        0.14       -3.63      4.01 o 
 -14   3  15      104.29       92.98      5.21 o 
 -13   3  15      475.42      493.89     18.21 o 
 -12   3  15       43.72       44.08      4.77 o 
 -11   3  15      105.08      126.94      5.81 o 
 -10   3  15       18.86       18.87      3.66 o 
  -9   3  15        0.98        3.48      2.57 o 
  -8   3  15       48.91       47.90      3.51 o 
  -7   3  15      948.86     1033.46     22.02 o 
  -6   3  15       87.50       81.92      4.46 o 
  -5   3  15      899.07      909.96     17.22 o 
  -4   3  15       23.65       21.78      3.18 o 
  -3   3  15      674.48      692.70     17.66 o 
  -2   3  15        0.01       -2.24      3.18 o 
  -1   3  15        1.50        1.09      3.67 o 
   0   3  15      124.49      110.78      7.00 o 
   1   3  15      486.08      499.04     25.34 o 
   2   3  15      113.46      122.23      6.85 o 
   3   3  15      167.54      158.78     10.45 o 
   4   3  15       64.41       50.02     21.90 o 
 -16   4  15        0.00        1.91      5.86 o 
 -15   4  15       16.95       14.30      4.41 o 
 -14   4  15        6.17        9.76      3.72 o 
 -13   4  15        4.38       10.25      3.77 o 
 -12   4  15       26.11       28.67      4.39 o 
 -11   4  15      771.69      839.08     23.83 o 
 -10   4  15        4.22       -2.46      3.05 o 
  -9   4  15      111.77       97.43      5.81 o 
  -8   4  15        0.64        1.73      2.80 o 
  -7   4  15      166.67      151.03      5.87 o 
  -6   4  15        0.15       -2.70      2.70 o 
  -5   4  15       10.63       17.84      3.57 o 
  -4   4  15       69.00       72.16      3.84 o 
  -3   4  15       17.54       12.71      3.23 o 
  -2   4  15       32.90       23.50      5.22 o 
  -1   4  15      130.31      121.30      6.60 o 
   0   4  15        5.85       -1.09      5.73 o 
   1   4  15      250.72      257.53     10.94 o 
   2   4  15      133.46      111.65     10.57 o 
 -14   5  15        0.19       -5.24      5.24 o 
 -13   5  15       80.52       59.37      6.84 o 
 -12   5  15        1.45        6.90      4.71 o 
 -11   5  15        0.95        0.06      3.86 o 
 -10   5  15      216.70      236.62     10.97 o 
  -9   5  15       72.51       72.10      7.51 o 
  -8   5  15      443.10      488.38     17.56 o 
  -7   5  15      409.80      404.79     13.21 o 
  -6   5  15       56.01       44.05      4.84 o 
  -5   5  15      131.83      116.24      6.01 o 
  -4   5  15        7.13        9.95      4.03 o 
  -3   5  15       28.98       22.42      4.66 o 
  -2   5  15      367.84      367.36     15.74 o 
  -1   5  15       36.65       30.87      5.57 o 
   0   5  15      367.63      404.50     23.62 o 
 -10   6  15       19.36       17.70      4.65 o 
  -9   6  15       58.93       49.56      6.02 o 
  -8   6  15      125.28      113.13      7.25 o 
  -7   6  15        5.11        7.24      4.85 o 
  -6   6  15       17.38       14.15      4.97 o 
  -5   6  15       31.21       34.01      4.77 o 
  -4   6  15      230.18      262.31     11.43 o 
  -3   6  15      290.62      279.63     14.46 o 
 -18   0  16        3.96       10.44      8.66 o 
 -16   0  16        2.52       -1.53      5.86 o 
 -14   0  16       24.60       27.00      5.60 o 
 -12   0  16      487.45      551.14     18.59 o 
 -10   0  16      616.30      635.19     19.10 o 
  -8   0  16      284.57      290.85      9.68 o 
  -6   0  16       28.12       21.39      3.82 o 
  -4   0  16      678.96      692.50     18.34 o 
  -2   0  16      775.87      750.82     24.96 o 
   0   0  16       20.09       26.23      4.84 o 
   2   0  16      229.00      234.57     12.23 o 
   4   0  16      585.42      684.35     39.22 o 
 -18   1  16        0.01        7.22      7.39 o 
 -17   1  16      143.72      143.27     19.87 o 
 -16   1  16        0.01        3.93      8.40 o 
 -15   1  16       60.50       59.03      6.06 o 
 -14   1  16      144.52       98.72      6.49 o 
 -13   1  16      384.67      378.30     14.07 o 
 -12   1  16       11.30        0.10      2.86 o 
 -11   1  16        3.05        5.33      2.97 o 
 -10   1  16        5.22        0.35      2.50 o 
  -9   1  16       16.49        3.91      4.08 o 
  -8   1  16        0.14       -0.80      2.14 o 
  -7   1  16       58.01       63.18      2.93 o 
  -6   1  16        0.05        0.12      1.88 o 
  -5   1  16      502.85      450.18     10.16 o 
  -4   1  16       53.62       47.63      3.06 o 
  -3   1  16      157.84      160.57      6.20 o 
  -2   1  16       26.06       21.90      3.24 o 
  -1   1  16     1277.77     1430.60     35.31 o 
   0   1  16       53.76       50.00      5.19 o 
   1   1  16      171.51      163.22     11.21 o 
   2   1  16      238.11      258.14     24.83 o 
   3   1  16      199.33      208.04     13.37 o 
 -17   2  16        7.59        7.68      5.44 o 
 -16   2  16        1.78        7.31      7.90 o 
 -15   2  16      107.12      108.80      7.27 o 
 -14   2  16      366.73      371.79     29.80 o 
 -13   2  16       28.37       32.66      8.40 o 
 -12   2  16       35.71       19.70      8.02 o 
 -11   2  16        8.21        2.07      5.09 o 
 -10   2  16       18.89       17.37      2.93 o 
  -9   2  16      820.48      848.90     18.51 o 
  -8   2  16      103.79       90.41      3.79 o 
  -7   2  16      155.01      184.95      5.44 o 
  -6   2  16      103.02       89.00      3.55 o 
  -5   2  16      116.37      119.89      4.71 o 
  -4   2  16        2.26        3.69      3.95 o 
  -3   2  16       23.81       19.24      3.24 o 
  -2   2  16       22.43       24.49      4.41 o 
  -1   2  16       50.58       42.63      4.99 o 
   0   2  16       30.75       29.93      4.21 o 
   1   2  16       92.12       90.57      6.42 o 
   2   2  16       37.48       41.72      5.55 o 
   3   2  16      208.66      259.83     13.07 o 
 -16   3  16       71.63       76.73      7.67 o 
 -15   3  16       19.58       10.13      6.49 o 
 -14   3  16      269.39      272.44     13.07 o 
 -13   3  16        5.26        4.52      4.59 o 
 -12   3  16        4.00       -1.72      3.12 o 
 -11   3  16       14.14       11.54      3.53 o 
 -10   3  16       51.57       54.00      4.46 o 
  -9   3  16      219.38      221.91      7.13 o 
  -8   3  16      188.02      181.21      6.30 o 
  -7   3  16      552.30      568.42     14.31 o 
  -6   3  16       15.18       16.03      2.61 o 
  -5   3  16        4.52        6.85      2.86 o 
  -4   3  16      103.84       96.81      8.40 o 
  -3   3  16       76.42       65.40      9.04 o 
  -2   3  16       81.87       85.51     10.82 o 
  -1   3  16      302.82      311.18     13.16 o 
   0   3  16      349.59      378.26     15.08 o 
   1   3  16        0.26        2.65      6.37 o 
   2   3  16      366.24      362.11     16.63 o 
 -15   4  16        0.43        0.64      5.05 o 
 -14   4  16      121.99      109.96     16.68 o 
 -13   4  16      254.53      261.92     11.80 o 
 -12   4  16        0.69       -3.34      3.98 o 
 -11   4  16       29.20       21.39      4.77 o 
 -10   4  16      385.32      423.20     15.17 o 
  -9   4  16       41.09       30.24      4.71 o 
  -8   4  16       12.71        8.09      3.69 o 
  -7   4  16       16.98       18.18      3.59 o 
  -6   4  16       35.05       33.27      4.33 o 
  -5   4  16      110.88      110.90      5.86 o 
  -4   4  16      173.64      187.72      7.51 o 
  -3   4  16      136.82      141.62      7.69 o 
  -2   4  16      153.72      144.01     11.84 o 
  -1   4  16       12.28       18.93      4.67 o 
   0   4  16        6.98        9.78      4.67 o 
   1   4  16       36.42       28.15      7.54 o 
 -12   5  16        0.30        3.37      5.14 o 
 -11   5  16       54.41       60.08      5.65 o 
 -10   5  16       90.79       86.24      7.64 o 
  -9   5  16       44.89       45.96      5.73 o 
  -8   5  16      151.88      154.79     11.21 o 
  -7   5  16       28.80       23.58      5.19 o 
  -6   5  16        0.63        0.45      4.20 o 
  -5   5  16       24.11       25.21      4.41 o 
  -4   5  16       19.11       24.35      5.17 o 
  -3   5  16      241.06      233.81     11.06 o 
  -2   5  16       50.71       47.06      8.19 o 
 -17   0  17       53.54       25.72      8.66 o 
 -15   0  17      243.01      203.50     14.01 o 
 -13   0  17       18.89       16.55      5.35 o 
 -11   0  17        0.96        0.76      4.58 o 
  -9   0  17       42.20       44.57      4.84 o 
  -7   0  17      239.75      260.04     10.70 o 
  -5   0  17     2184.27     2412.15     68.51 o 
  -3   0  17       65.40       58.07      5.86 o 
  -1   0  17      509.46      487.73     20.88 o 
   1   0  17      465.68      471.68     28.27 o 
 -17   1  17        4.60       -0.41      5.74 o 
 -16   1  17       37.42       28.66      5.37 o 
 -15   1  17      234.28      266.59     10.79 o 
 -14   1  17       49.72       48.50      6.88 o 
 -13   1  17      137.18      149.58      7.64 o 
 -12   1  17      763.72      857.85     23.86 o 
 -11   1  17        0.23        5.88      4.20 o 
 -10   1  17      159.49      176.53      5.57 o 
  -9   1  17      116.54      119.93      8.79 o 
  -8   1  17       58.66       50.52      3.15 o 
  -7   1  17       34.15       38.28      4.84 o 
  -6   1  17        7.12        5.66      2.55 o 
  -5   1  17      212.87      226.50      6.48 o 
  -4   1  17      198.13      175.36      7.90 o 
  -3   1  17        0.69        3.86      3.59 o 
  -2   1  17       16.27       23.79      3.77 o 
  -1   1  17     1118.16     1264.54     38.63 o 
   0   1  17       98.88       94.39      7.64 o 
   1   1  17        3.96        8.97      5.32 o 
   2   1  17       39.80       33.83      6.22 o 
 -16   2  17      390.80      414.72     43.68 o 
 -15   2  17        4.13        5.04      5.28 o 
 -14   2  17       75.97       56.00      6.13 o 
 -13   2  17        7.25       -0.80      5.86 o 
 -12   2  17       59.20       39.84      5.65 o 
 -11   2  17        7.26        3.19      3.85 o 
 -10   2  17        5.18        2.73      2.43 o 
  -9   2  17       35.09       31.29      3.66 o 
  -8   2  17     1125.72     1146.99     24.55 o 
  -7   2  17       16.89       20.12      3.00 o 
  -6   2  17      280.88      274.08      7.20 o 
  -5   2  17       16.82       19.55      3.95 o 
  -4   2  17        2.88        1.19      3.41 o 
  -3   2  17       98.94      103.54      6.30 o 
  -2   2  17      392.99      417.81     16.30 o 
  -1   2  17       22.93       14.12      5.99 o 
   0   2  17      415.53      432.50     22.54 o 
   1   2  17       35.87       25.27      7.39 o 
 -15   3  17      278.56      272.93     13.32 o 
 -14   3  17        0.43        5.26      8.91 o 
 -13   3  17        0.08       -1.29      4.32 o 
 -12   3  17       25.62       19.37      6.21 o 
 -11   3  17       90.28      108.45     11.72 o 
 -10   3  17      186.56      172.97     14.64 o 
  -9   3  17       44.82       55.95      4.13 o 
  -8   3  17      128.27      143.78      6.21 o 
  -7   3  17       86.06      101.91      4.89 o 
  -6   3  17       23.72       31.28      3.82 o 
  -5   3  17        2.49       -2.66      3.35 o 
  -4   3  17       43.97       33.71     10.31 o 
  -3   3  17      135.70      129.51      7.90 o 
  -2   3  17       74.95       59.12      7.13 o 
  -1   3  17      763.25      832.25     30.44 o 
   0   3  17        3.30        6.33      4.99 o 
 -14   4  17       63.11       89.71     15.92 o 
 -13   4  17        2.62       -1.18     12.10 o 
 -12   4  17       70.14       61.09      7.64 o 
 -11   4  17       28.89       30.44      6.22 o 
 -10   4  17      190.35      192.23      9.67 o 
  -9   4  17       55.21       43.87      4.67 o 
  -8   4  17       65.52       54.35      5.21 o 
  -7   4  17       15.55        7.71      3.61 o 
  -6   4  17       15.91       16.79      7.64 o 
  -5   4  17      217.32      219.01      8.90 o 
  -4   4  17       16.17       13.35      4.57 o 
  -3   4  17       28.54       45.67      5.81 o 
  -2   4  17      129.33      125.97      8.44 o 
 -10   5  17        1.34        4.74      5.04 o 
  -9   5  17        3.96        5.33      5.78 o 
  -8   5  17       74.58       88.31      6.63 o 
  -7   5  17       15.13       12.21      4.39 o 
  -6   5  17       86.10       75.76      7.09 o 
  -5   5  17      147.02      154.16     10.73 o 
 -16   0  18       27.42       11.46      7.39 o 
 -14   0  18      287.06      331.35     17.83 o 
 -12   0  18        0.43        3.82      6.62 o 
 -10   0  18      272.57      282.19     11.21 o 
  -8   0  18       53.90       32.85      5.35 o 
  -6   0  18       19.59        9.42      4.33 o 
  -4   0  18     1317.18     1397.73     62.65 o 
  -2   0  18      471.46      517.02     22.92 o 
   0   0  18      118.73      106.71     12.48 o 
 -16   1  18       12.06        8.81      5.23 o 
 -15   1  18       39.60       35.16      5.79 o 
 -14   1  18        5.46        6.07      4.84 o 
 -13   1  18       88.49       84.94      5.39 o 
 -12   1  18       10.54        9.68      4.21 o 
 -11   1  18      596.02      590.00     17.90 o 
 -10   1  18      480.50      505.23     14.13 o 
  -9   1  18      179.84      218.22      6.92 o 
  -8   1  18      172.41      170.12      6.30 o 
  -7   1  18       73.98       74.17      4.21 o 
  -6   1  18       50.83       52.62      4.71 o 
  -5   1  18      362.16      344.43     12.16 o 
  -4   1  18       40.37       43.79      4.95 o 
  -3   1  18        3.60        8.25      4.16 o 
  -2   1  18       65.21       68.79      8.79 o 
  -1   1  18       14.88       15.35      4.85 o 
   0   1  18       16.66       13.86      5.37 o 
 -15   2  18      398.37      494.20     20.66 o 
 -14   2  18       36.20       38.88      6.67 o 
 -13   2  18       67.32       73.10      6.05 o 
 -12   2  18       51.25       44.19      6.05 o 
 -11   2  18       49.06       49.37      5.74 o 
 -10   2  18        0.11        5.52      3.77 o 
  -9   2  18       12.34        6.57      3.43 o 
  -8   2  18        0.86        1.41      2.61 o 
  -7   2  18        1.17        0.89      2.70 o 
  -6   2  18      218.84      254.74     14.26 o 
  -5   2  18       76.25       74.69      7.39 o 
  -4   2  18       21.53       11.78      4.70 o 
  -3   2  18      223.86      233.05     10.84 o 
  -2   2  18       37.02       39.72      5.50 o 
  -1   2  18       52.76       34.43      5.31 o 
 -14   3  18       17.05        9.91      6.19 o 
 -13   3  18      107.07       92.71      9.81 o 
 -12   3  18       41.52       43.25      5.79 o 
 -11   3  18       55.52       63.82      6.94 o 
 -10   3  18      534.82      614.63     22.46 o 
  -9   3  18        6.01        3.31      3.72 o 
  -8   3  18        8.60        5.09      3.24 o 
  -7   3  18       82.05       74.77      5.22 o 
  -6   3  18       12.90       18.82      6.24 o 
  -5   3  18       24.87       24.78      4.39 o 
  -4   3  18       68.44       60.09      8.40 o 
  -3   3  18        1.15        8.05      9.55 o 
  -2   3  18      377.09      424.60     18.30 o 
 -11   4  18        8.63       -1.87      5.75 o 
 -10   4  18       21.85       21.81      6.92 o 
  -9   4  18       42.39       47.51      6.48 o 
  -8   4  18      290.59      331.98     14.57 o 
  -7   4  18       18.70       21.14      4.46 o 
  -6   4  18        3.10        0.59      5.22 o 
  -5   4  18      116.16      113.69      7.46 o 
 -15   0  19      409.51      540.19     23.69 o 
 -13   0  19       17.88        6.62      5.86 o 
 -11   0  19        2.89        3.82      4.58 o 
  -9   0  19      133.71      131.42      8.40 o 
  -7   0  19       10.80        5.35      4.58 o 
  -5   0  19       54.28       49.41      6.62 o 
  -3   0  19      584.02      651.24     28.78 o 
 -14   1  19       28.30       25.37      5.32 o 
 -13   1  19      425.52      490.49     16.68 o 
 -12   1  19        6.60        2.40      3.79 o 
 -11   1  19       97.51       94.85      6.12 o 
 -10   1  19      479.07      554.25     16.30 o 
  -9   1  19        0.31       -2.16      3.06 o 
  -8   1  19       63.58       64.08      5.86 o 
  -7   1  19        4.70       -0.94      3.59 o 
  -6   1  19      208.96      191.00      8.73 o 
  -5   1  19      214.65      224.36     10.58 o 
  -4   1  19        0.01       -0.83      6.37 o 
  -3   1  19      103.84      105.94      8.61 o 
 -14   2  19       58.19       66.66     24.45 o 
 -13   2  19        9.31        4.76      5.03 o 
 -12   2  19      213.66      257.58     11.77 o 
 -11   2  19       30.34       27.22      5.86 o 
 -10   2  19       34.61       43.81      4.32 o 
  -9   2  19        0.49        5.69      3.33 o 
  -8   2  19       20.94       24.68      4.13 o 
  -7   2  19       13.21        9.27      4.38 o 
  -6   2  19       42.51       31.74      5.63 o 
  -5   2  19        8.72       14.91      5.37 o 
  -4   2  19      843.14      906.12     30.96 o 
  -3   2  19        1.57        2.57      5.07 o 
 -11   3  19      170.04      156.26      8.92 o 
 -10   3  19       28.56       22.63      4.64 o 
  -9   3  19       26.61       29.69      4.51 o 
  -8   3  19      119.61      104.46      7.13 o 
  -7   3  19       69.50       57.92      9.04 o 
  -6   3  19        4.12        5.24      4.85 o 
 -12   0  20       66.95       65.71      8.91 o 
 -10   0  20       41.95       30.56      5.86 o 
  -8   0  20      157.28      134.22     11.21 o 
  -6   0  20       60.55       53.74      8.40 o 
 -12   1  20        3.35        1.06      4.41 o 
 -11   1  20       55.75       45.25      4.41 o 
 -10   1  20       24.18       26.77      4.71 o 
  -9   1  20      238.71      225.46      9.60 o 
  -8   1  20        8.99        6.84      4.93 o 
  -7   1  20       58.33       34.24      5.19 o 
  -6   1  20      200.68      187.10     10.21 o 
  -9   2  20      133.93      135.40      9.04 o 
                                                 
